# Supplementary material for: Hepatic HuR modulates lipid homeostasis in response to high-fat diet
Source: Nat Commun. 2020 Jun 16;11:3067. doi: 10.1038/s41467-020-16918-x (PMC7298042; doi:10.1038/s41467-020-16918-x)
Supplement: Supplementary file 3 — Supplementary Data 1 [file 41467_2020_16918_MOESM3_ESM.xlsx]

## Sheet: Sheet1
	liver.CKO.1	liver.CKO.2	liver.CKO.3	liver.CKO.4	liver.CKO.5	liver.CKO.6	liver.WT.1	liver.WT.2	liver.WT.3	liver.WT.4	liver.WT.5	liver.WT.6
ADP	545067	1.9482e+06	2.12423e+06	2.99586e+06	1.22697e+06	1.52736e+06	1.58981e+06	255813	1.22761e+06	1.08874e+06	1.53753e+06	405037
AMP	1.11639e+07	3.00883e+07	8.19302e+06	5.35371e+07	1.17778e+07	2.08909e+07	1.72547e+07	2.89167e+06	1.53832e+07	1.39582e+07	2.5913e+07	2.75196e+06
ATP				13022.1
Oxaloacetate	20902.7		37531.1	34619.1			39297.6		20055.6	28622.5	38927
FAD	33357.1	65781.1	74855.3	130100		93201.8	20253.2	12079.2	18704.3	33568.4	80503.7
FMN											6261.24
Succinate acetyl-CoA	31059.9	22862.7	27529.1	15197.3	10925	21912.8		11667.2	12081.9	18979.4	15524.9	16160.6
NAD	62786.3	284505	57087.4	402959	85965.5	731136	90034.7	11954.2	62397.6	149185	73262.1
NADH	141070	1.39506e+06	349630	1.96223e+06	298502	2.60432e+06	400760	13941	413659	560604	475506	18859.9
NADPH	131536	1.1146e+06	134082	1.3113e+06	320080	942558	333152	19618.6	373559	835799	339608	18156.4
Citric acid	2.59234e+07	3.19341e+07	6.02995e+07	4.21176e+07	2.43437e+07	1.35838e+07	4.20233e+07	748030	3.39894e+07	1.47954e+07	3.02854e+07	486592
Q10	14313.1	12118.5	15550.8		9657.09	13514.8	10243.1	21206.6	14173.2	27469.9	29192	17414.2
Cytochrome C	31629.3		15585.7	43590.2	36574	14709	31620.5	59948.1	56767	33374.6	31778.9	17402.3
Aconitic acid	2.69121e+06	4.80507e+06	5.32366e+06	5.50325e+06	2.86697e+06	3.29984e+06	6.5343e+06	272246	4.57542e+06	4.0283e+06	4.96727e+06	294001
Acetyl-CoA	11368.8	28635.1	16646.7	41615.5	81296.8	19381.3	12272.4	61777.5	9878.19	21296.7	10186.1	13725.2
α-ketoglutarate	381423	761235	654502	807311	440659	461714	881103	197529	606157	590392	703470	263650
Succinic acid	6.83455e+06	2.04849e+07	1.00347e+07	1.4269e+07	6.11238e+06	9.89619e+06	9.48889e+06	1.9801e+06	1.15393e+07	4.65358e+06	8.2509e+06	1.51474e+07
Malic acid	2.6352e+07	5.33936e+07	1.11437e+08	7.45218e+07	3.35024e+07	1.55605e+07	9.49267e+07	694120	3.62879e+07	1.8974e+07	1.33351e+08	382972
Fumaric acid	2.27085e+06	3.11995e+06	6.20281e+06	4.70957e+06	2.61436e+06	1.58811e+06	5.24746e+06	292926	2.65203e+06	2.3032e+06	7.84151e+06	951336
	serum.CKO.1	serum.CKO.2	serum.CKO.3	serum.CKO.4	serum.CKO.5	serum.CKO.6	serum.WT.1	serum.WT.2	serum.WT.3	serum.WT.4	serum.WT.5	serum.WT.6
ADP	19506.3	42624.1	19390.6	28222.2	29031.5	23961.7		33972.2		45703.7		36438.7
AMP	127362	153882	27363.2	327017	42356.8	179317	58823.9	603947	55427.6		462792	349744
ATP
Oxaloacetate	15632.7	30236.7	10821	62114.4	30961.3	24993.9	8555.27	58570.3	66047.5	41543.7	12999.4	18438.2
FAD	9566.18	8879.63	20393.1	12510.6	6729.24		11122.7	21234.3	11200		16794.7	21999.6
FMN	25778.7	27635	10583.3	11926.8	51467.8	50901.3	50204.6	12458				25281.9
Succinate acetyl-CoA	13589.8	29804.8	17664.4	43587.1	20359.4		24633.9		20771.1	14235.7		12492.7
NAD	14644.5	14712.6	8830.92	8388.3	8843.18	7130.22		12813.3		6117.94	5952.2	12169.7
NADH	8212.41	14225.1	7261.31	8581.73		8267.55	12903.3				7690.38	6417.36
NADPH	10783.6	7250.42		9418.96	9742.18	8934.73	21286.4	8192.24	12419.1		15624.2	6706.53
Citric acid	6.9045e+06	1.05357e+07	9.31816e+06	9.8055e+06	1.92198e+07	1.098e+07	4.57493e+06	2.00626e+07	1.39516e+07	4.98618e+06	4.62917e+06	7.03205e+06
Q10		16230.3	12998.7		36429.9	10225.8	23330.6	10720.3	12992.3	48628.2	12722.4	17969
Cytochrome C	436372	248682	26341.9	212516	312255	487274	488184	39314.7	275543	359889	646385	392514
Aconitic acid	1.08008e+07	6.27014e+06	6.31259e+06	1.41983e+07	1.58653e+07	1.76916e+07	4.58112e+06	1.7605e+07	1.86747e+07	8.84773e+06	1.45965e+07	1.18241e+07
Acetyl-CoA	17732.4	23670.2	10331.4	72530.7	10539.3	9275.31	33308.2		23192	9603.77	11729.3
α-ketoglutarate	1.22773e+07	2.15117e+07	1.36059e+07	2.31171e+07	3.78653e+07	2.66783e+07	3.20654e+06	2.00163e+07	1.3373e+07	1.00219e+07	7.07054e+06	1.25504e+07
Succinic acid	8.41989e+06	5.7774e+06	1.4152e+07	5.86825e+06	5.05009e+06	7.08258e+06	2.19733e+06	5.36183e+06	4.6904e+06	4.10231e+06	3.95414e+06	3.7773e+06
Malic acid	6.65064e+06	2.22577e+07	4.23023e+06	2.768e+07	8.18058e+07	2.54678e+07	1.62795e+06	7.38263e+07	2.87281e+07	1.3663e+07	4.4608e+06	1.15321e+07
Fumaric acid	389016	643967	258972	906306	2.31599e+06	774111	308346	2.77784e+06	908648	427384	388991	384593

## Sheet: Sheet2
Lipid(liver)	WT1	WT2	WT3	WT4	WT5	CKO1	CKO2	CKO3	CKO4	CKO5
TAG58:9(22:6)	0.0423316	0.0281405	0.0161789	0.0593617	0.0404447	0.126302	0.141569	0.188195	0.103296	0.0946192
TAG58:9(22:5)	0.00995562	0.00580808	0.00488739	0.0090082	0.0109538	0.0194386	0.0199466	0.0332921	0.0336093	0.022056
TAG58:9(20:5)	0.000647517	0.000245414	0.000842648	0.00123188	0.0008426	0.00126985	0.00291354	0.00353621	0.00119122	0.00172183
TAG58:8(22:6)	0.0386893	0.0206964	0.0160946	0.0551271	0.0316442	0.115264	0.170256	0.179398	0.123461	0.0848621
TAG58:8(22:5)	0.0466215	0.0393477	0.0354756	0.0510465	0.0525219	0.0763868	0.0980894	0.118937	0.132821	0.075515
TAG58:8(20:4)	0.0076893	0.00499003	0.00488739	0.00954715	0.00645992	0.0189502	0.0339914	0.0334646	0.0209314	0.0148406
TAG58:7(22:6)	0.0102794	0.00588988	0.00471885	0.0179394	0.0106729	0.0335047	0.0565527	0.055113	0.0266322	0.0250897
TAG58:7(22:5)	0.0233107	0.0148883	0.0157576	0.0286414	0.0248098	0.0616369	0.0934576	0.09358	0.114187	0.0528851
TAG58:7(20:5)	0.000566583	0.000245414	0.000168536	0.00100092	0.00065535	0.00117217	0.00127	0.00206997	0.000765776	0.000819917
TAG58:7(20:4)	0.00639427	0.00335396	0.00193809	0.00939317	0.00486835	0.0124055	0.0204695	0.016646	0.016677	0.0117249
TAG58:5(22:1)	0.00267102	0.00220871	0.00227516	0.0034647	0.0055237	0.00380957	0.00418356	0.00569242	0.0032333	0.00262375
TAG58:5(20:1)	0.00922717	0.00826219	0.00514018	0.0119339	0.0190989	0.0136754	0.0151654	0.0134548	0.0145499	0.00688737
TAG58:5(18:3)	0.00388512	0.00237232	0.00269648	0.00461958	0.00805148	0.00566552	0.00410886	0.00413995	0.00331838	0.00188582
TAG58:5(18:2)	0.00679897	0.004172	0.00328635	0.00808428	0.0100176	0.010745	0.00769475	0.0142311	0.00952974	0.00623142
TAG58:4(22:1)	0.00509922	0.00327215	0.00219089	0.00508155	0.00402575	0.00674002	0.00358591	0.00715866	0.00365875	0.00655938
TAG58:4(18:3)	0.0016188	0.00139066	0.00227516	0.00200182	0.00149795	0.00195363	0.00127	0.00189747	0.000595611	0.000737933
TAG58:4(18:2)	0.00817495	0.00572628	0.00606709	0.0119339	0.0115155	0.0115264	0.0101601	0.0135411	0.00723239	0.00770728
TAG58:4(18:1)	0.00874153	0.00351757	0.00379194	0.011549	0.00880047	0.0106473	0.00933829	0.0157835	0.00876394	0.00844522
TAG58:3(22:1)	0.00259008	0.0020451	0.00126398	0.0045426	0.00234055	0.00439565	0.00410886	0.00577867	0.00484995	0.00352567
TAG58:3(18:2)	0.00453265	0.004172	0.00328635	0.00408063	0.00486835	0.00361422	0.00381002	0.00603742	0.00170173	0.0032797
TAG58:3(18:1)	0.0100366	0.00818038	0.00640414	0.0137048	0.0117964	0.0169966	0.011206	0.015956	0.0109762	0.0120529
TAG58:2(18:1)	0.00679897	0.00376298	0.00480311	0.00639043	0.00711527	0.00556784	0.00784417	0.0100049	0.00706221	0.00582147
TAG56:8(22:6)	0.152977	0.0573445	0.0468514	0.199874	0.104108	0.505892	0.756963	0.983206	0.307504	0.337645
TAG56:8(22:5)	0.00542298	0.00245412	0.00219089	0.00970113	0.00533645	0.0197316	0.0287619	0.0409682	0.0231436	0.0163985
TAG56:8(18:2)	0.0426554	0.0199601	0.0140723	0.0405754	0.0233119	0.119953	0.164578	0.218727	0.0732598	0.0901096
TAG56:8(18:1)	0.00866058	0.00425381	0.00488739	0.00931617	0.00645992	0.0139684	0.0205443	0.0199235	0.010806	0.0120529
TAG56:7(22:6)	0.157995	0.0548086	0.0437336	0.227669	0.109257	0.501203	1.11737	1.04514	0.414629	0.387988
TAG56:7(22:5)	0.0561724	0.0188149	0.0199708	0.0819977	0.046062	0.195656	0.323703	0.424689	0.230926	0.152342
TAG56:7(20:5)	0.00663708	0.00269952	0.00185383	0.00831527	0.00393213	0.0138708	0.0249519	0.0233734	0.0103806	0.00992108
TAG56:7(20:4)	0.0589244	0.0353393	0.022246	0.0734515	0.0653481	0.130112	0.203425	0.250294	0.14184	0.12922
TAG56:7(20:2)	0.00307572	0.00269952	0.00109544	0.00354168	0.0029959	0.00556784	0.00418356	0.00569242	0.00459469	0.00270575
TAG56:7(18:3)	0.0170783	0.0110435	0.00994329	0.022559	0.0225629	0.0290114	0.0317502	0.0306183	0.0218673	0.0152506
TAG56:7(18:2)	0.0446789	0.0184877	0.0142408	0.0489676	0.0403511	0.121613	0.173468	0.225109	0.103891	0.0910935
TAG56:6(22:5)	0.0706607	0.0249502	0.0224988	0.101862	0.0522411	0.193507	0.421568	0.42719	0.329712	0.160705
TAG56:6(22:4)	0.0255771	0.00785318	0.00766812	0.0465038	0.0224693	0.0647627	0.141793	0.152143	0.0747063	0.0637901
TAG56:6(20:4)	0.0632142	0.0311673	0.0262907	0.0746064	0.0592627	0.158146	0.29001	0.316706	0.167111	0.134714
TAG56:6(20:3)	0.0340758	0.0146429	0.0147464	0.0493526	0.0274313	0.0846897	0.129765	0.112813	0.0758124	0.0623962
TAG56:6(20:2)	0.00825588	0.00539906	0.00404472	0.011395	0.0063663	0.0147499	0.0228601	0.0315671	0.0144648	0.0152506
TAG56:6(20:1)	0.0161071	0.0123524	0.00935344	0.0237909	0.0280866	0.0225644	0.0184525	0.0257022	0.0188042	0.0132008
TAG56:6(18:3)	0.0177259	0.0144793	0.00994329	0.0275635	0.0368871	0.0304766	0.0327214	0.0329471	0.0212717	0.0169724
TAG56:6(18:2)	0.0545536	0.0297766	0.0269649	0.0871562	0.0688122	0.138707	0.207011	0.204668	0.109507	0.0963411
TAG56:5(22:4)	0.0285718	0.00826219	0.0089321	0.0425772	0.0250907	0.0620276	0.157033	0.134634	0.0801519	0.0534591
TAG56:5(20:3)	0.029624	0.00948926	0.00901637	0.0406524	0.0202224	0.0635905	0.138655	0.0968574	0.0887456	0.0514912
TAG56:5(20:2)	0.0186162	0.00580808	0.00648842	0.0256387	0.0164775	0.0457149	0.065891	0.0597704	0.0457768	0.031895
TAG56:5(20:1)	0.0343186	0.0202874	0.0171901	0.0431161	0.0415682	0.0520641	0.0523692	0.0659803	0.0458618	0.0295993
TAG56:5(20:0)	0.00477547	0.00302674	0.00303355	0.00415763	0.00617905	0.00410261	0.00545356	0.0067274	0.00331838	0.0042636
TAG56:5(18:3)	0.0113316	0.0085894	0.00547724	0.0161686	0.016852	0.0197316	0.0224866	0.0263921	0.015656	0.010331
TAG56:5(18:2)	0.0620001	0.0324761	0.0255323	0.0767622	0.0826682	0.124348	0.135144	0.17957	0.0854273	0.0898637
TAG56:5(18:1)	0.066128	0.0249502	0.0224988	0.0917758	0.0642247	0.177194	0.329903	0.258574	0.202081	0.122169
TAG56:4(22:1)	0.00250913	0.00122705	0.000674128	0.00431162	0.00196607	0.00224667	0.00268944	0.00284621	0.00212718	0.0022138
TAG56:4(20:1)	0.0396606	0.02086	0.020645	0.0636733	0.0425044	0.08889	0.116915	0.102464	0.0780247	0.0527211
TAG56:4(20:0)	0.00963187	0.00638069	0.00539298	0.0103171	0.0112346	0.0129916	0.0121024	0.0272546	0.0084236	0.0134468
TAG56:4(18:3)	0.00542298	0.00368118	0.00294928	0.0056205	0.00730252	0.00507943	0.00508003	0.00914237	0.00382891	0.00377165
TAG56:4(18:2)	0.0493734	0.0282224	0.0250267	0.0633654	0.061416	0.0952393	0.111014	0.132306	0.0785352	0.0587066
TAG56:4(18:1)	0.0699322	0.0327216	0.0331162	0.0919298	0.0667525	0.155118	0.235474	0.199149	0.157411	0.097489
TAG56:3(22:1)	0.00760837	0.00384478	0.00294928	0.011472	0.00617905	0.00879132	0.00874065	0.0188885	0.00595609	0.0075433
TAG56:3(20:1)	0.0304335	0.0170152	0.0125555	0.0414993	0.0344529	0.0475708	0.0700746	0.0592529	0.0611775	0.0368966
TAG56:3(20:0)	0.0130314	0.00867121	0.00867931	0.02279	0.0209713	0.0284253	0.0214407	0.036397	0.0148051	0.0203341
TAG56:3(18:2)	0.0264674	0.0130886	0.0113758	0.0315672	0.0250907	0.0389748	0.0351867	0.056493	0.0233989	0.0272215
TAG56:3(18:1)	0.0598956	0.0240503	0.0241841	0.0880032	0.0657226	0.099928	0.128868	0.10738	0.116484	0.0684637
TAG56:2(22:1)	0.00397852	0.00111694	0.00168747	0.00581693	0.00409057	0.00675755	0.00584816	0.0118548	0.00387254	0.00537365
TAG56:2(20:1)	0.00272602	0.00171263	0.00130395	0.0038546	0.0038349	0.00337878	0.00625618	0.00612366	0.00549901	0.00306
TAG56:2(18:1)	0.0173139	0.00692502	0.00682656	0.0250899	0.0132091	0.025163	0.0267248	0.0311679	0.0190529	0.0200766
TAG55:5(19:3)	0.0004047	0.000245414	0.000421332	0.00053895	0.000280867	0.000390719	0.00134472	0.00103498	0.001957	0.000409967
TAG55:5(19:2)	0.000647517	0.000654437	0.0014325	0.0010779	0.00159157	0.0026374	0.00261472	0.00388119	0.00263769	0.00295173
TAG55:5(18:3)	0.000890333	0.000572632	0	0.00053895	0.000468117	0.00166059	0.00171824	0.00232872	0.00110612	0.0010659
TAG55:5(18:2)	0.00234727	0.000818046	0.00160104	0.0033107	0.00308952	0.00586088	0.00799358	0.0104361	0.00536048	0.00573947
TAG55:4(19:2)	0.00137598	0.000818046	0.0011797	0.00153987	0.00149795	0.00302812	0.00493061	0.00336371	0.00229734	0.00254177
TAG55:4(19:1)	0.00259008	0.00229051	0.00193809	0.00354168	0.00224693	0.00771683	0.00762005	0.00819364	0.00723239	0.0031977
TAG55:4(19:0)	0.00186162	0.00114525	0.000842648	0.0011549	0.00177882	0.00185595	0.00156883	0.00362245	0.00144647	0.00204982
TAG55:4(18:2)	0.00437077	0.00237232	0.00311781	0.0045426	0.0055237	0.00859595	0.00776945	0.0137136	0.00510521	0.00721533
TAG55:4(18:1)	0.00453265	0.00458103	0.00227516	0.00569748	0.00514922	0.00967044	0.0153895	0.0153523	0.0116569	0.00672338
TAG55:3(19:1)	0.00331855	0.00245412	0.00294928	0.0045426	0.0046811	0.00537247	0.009413	0.00681366	0.00799817	0.00491955
TAG55:3(19:0)	0.00234727	0.00122705	0.0016853	0.0021558	0.00262142	0.00322348	0.00268944	0.00457119	0.00272277	0.00352567
TAG55:3(18:1)	0.0111697	0.00899843	0.00884785	0.0123189	0.0128262	0.0182664	0.0180042	0.0225109	0.0188042	0.0152506
TAG54:8(22:6)	0.00315667	0.00302674	0.00109544	0.00377267	0.00440023	0.00976814	0.0121024	0.0137136	0.00961482	0.00844522
TAG54:8(20:4)	0.00113317	0.00130886	0.00126398	0.000846917	0.00112347	0.00302812	0.00306296	0.00370871	0.00246752	0.0011479
TAG54:8(18:3)	0.0116554	0.00678972	0.00842651	0.0142437	0.0167583	0.015336	0.0127001	0.0202685	0.0110613	0.010741
TAG54:7(22:6)	0.0118982	0.00384478	0.00379194	0.0158606	0.00833235	0.0239319	0.0540874	0.0387257	0.0295252	0.0204981
TAG54:7(20:5)	0.0168355	0.00711694	0.00353915	0.0209421	0.0108602	0.0371189	0.058271	0.0791764	0.0164218	0.0306651
TAG54:7(20:4)	0.0106032	0.00548086	0.00303355	0.0179394	0.0112346	0.0238342	0.0423585	0.0506281	0.0252708	0.021236
TAG54:7(18:3)	0.0278434	0.0229869	0.0160946	0.0264086	0.0392276	0.0636882	0.0457203	0.0964262	0.0381189	0.054033
TAG54:7(18:2)	0.0365849	0.0224961	0.0189597	0.0327991	0.038385	0.0691584	0.0705228	0.113072	0.0353962	0.0633801
TAG54:6(20:4)	0.128695	0.0552994	0.0316837	0.197102	0.109538	0.278196	0.635032	0.911936	0.27866	0.262212
TAG54:6(18:3)	0.0470262	0.0355029	0.0345487	0.0510465	0.0603862	0.112529	0.127524	0.204755	0.0650064	0.11069
TAG54:6(18:2)	0.183653	0.122788	0.0978318	0.165689	0.201287	0.410555	0.409839	0.631341	0.197061	0.342974
TAG54:5(20:4)	0.121491	0.0459738	0.0405315	0.232134	0.106635	0.289332	0.998611	0.848603	0.376424	0.259916
TAG54:5(18:3)	0.0487259	0.0226597	0.0229201	0.0493526	0.0462493	0.117413	0.159722	0.207515	0.0862781	0.0902736
TAG54:5(18:2)	0.431168	0.269217	0.18867	0.42454	0.36859	0.956564	1.17933	1.66199	0.55332	0.730658
TAG54:5(18:1)	0.317771	0.157472	0.131538	0.298194	0.263546	0.738471	0.852683	0.966465	0.409098	0.543118
TAG54:5(16:1)	0.00509922	0.00245412	0.0014325	0.00916218	0.0029959	0.0122102	0.0336179	0.0241497	0.018634	0.0074613
TAG54:5(16:0)	0.072846	0.0188149	0.0184541	0.114874	0.0467174	0.172212	0.479615	0.410199	0.155539	0.132664
TAG54:4(18:3)	0.0191019	0.0103891	0.00859505	0.02279	0.0229374	0.0392679	0.0556562	0.0604604	0.018634	0.0281234
TAG54:4(18:2)	0.483455	0.202383	0.174513	0.444943	0.447139	1.20816	1.81599	1.90304	0.772326	0.98897
TAG54:4(18:1)	0.742259	0.311346	0.295771	0.888923	0.706378	2.04918	3.35538	3.43167	1.67339	1.58861
TAG54:4(18:0)	0.0570627	0.0332124	0.0335375	0.0538952	0.0676887	0.127279	0.16906	0.235632	0.0608371	0.0983089
TAG54:4(16:2)	0.0008094	0.000163609	0.000505592	0.0011549	0.000561733	0.00175827	0.00381002	0.00284621	0.00238243	0.00131188
TAG54:4(16:1)	0.00793212	0.00179969	0.00294928	0.0126269	0.00664717	0.0181687	0.0379508	0.0289796	0.0173577	0.00901917
TAG54:4(16:0)	0.0771359	0.0256046	0.0231729	0.140204	0.0568285	0.206791	0.454588	0.393036	0.148732	0.142995
TAG54:3(18:2)	0.168841	0.0664248	0.0676649	0.206034	0.146987	0.364449	0.610276	0.655577	0.229479	0.270657
TAG54:3(18:1)	0.767013	0.318217	0.260632	1.07592	0.613318	1.62261	3.14555	2.5399	2.041	1.24982
TAG54:3(16:1)	0.00785118	0.00179969	0.00109544	0.00954715	0.00440023	0.0111357	0.026969	0.016991	0.0115718	0.0086912
TAG54:3(16:0)	0.108541	0.0344394	0.0376665	0.139358	0.0842598	0.215485	0.413798	0.387085	0.154773	0.149226
TAG54:2(18:2)	0.0170929	0.00737179	0.00582942	0.0206045	0.017044	0.0229401	0.034749	0.0527577	0.0119274	0.0143298
TAG54:2(18:1)	0.113903	0.0465391	0.0523881	0.139116	0.0802773	0.188767	0.293904	0.300766	0.169075	0.112847
TAG54:2(18:0)	0.0509839	0.0264342	0.0296073	0.062094	0.051899	0.0956726	0.156404	0.117684	0.0931734	0.0623195
TAG54:1(18:1)	0.0163561	0.0043933	0.00475558	0.0135261	0.0133796	0.0192946	0.0292408	0.031953	0.0127794	0.0164941
TAG54:1(18:0)	0.0095779	0.00781856	0.00997138	0.0107228	0.0151692	0.0136929	0.0153004	0.0160157	0.0120823	0.0113444
TAG53:5(18:3)	0.00221595	0.00123546	0.000358849	0.0021209	0.000657583	0.00242394	0.00612363	0.00560437	0.00303743	0.00532683
TAG53:5(17:2)	0.00188765	0.00185321	0.000717714	0.00195775	0.00140912	0.00371165	0.00541975	0.00450926	0.00156211	0.00357897
TAG53:5(17:1)	0.00377532	0.00176497	0.00179426	0.00228405	0.00366373	0.00590835	0.0104876	0.0115952	0.00494667	0.00690823
TAG53:4(19:2)	0.00155937	0.00105897	0.00116627	0.0030182	0.000939417	0.00431765	0.00746096	0.00682831	0.00399205	0.00324603
TAG53:4(18:3)	0.00213387	0.000794238	0.00188398	0.00203932	0.00131518	0.00310567	0.00619401	0.00657063	0.00173568	0.00307957
TAG53:4(17:2)	0.000820717	0.00194146	0.000627993	0.00252877	0.00056365	0.00174221	0.00478628	0.00373624	0.00303743	0.00233048
TAG53:4(17:1)	0.0094383	0.00300043	0.00242225	0.00987033	0.0051668	0.0140134	0.0286473	0.0242212	0.0118894	0.0138997
TAG53:4(17:0)	0.00828928	0.00158846	0.00376796	0.00709685	0.0062941	0.0123469	0.0177374	0.025896	0.00538059	0.0106537
TAG53:3(19:2)	0.00188765	0.000705977	0.00152513	0.0030182	0.001597	0.00416614	0.00767212	0.00682831	0.00503346	0.00491067
TAG53:3(19:1)	0.00476018	0.00150022	0.00278112	0.00456808	0.00432132	0.00659008	0.0146404	0.0132057	0.00893873	0.00532683
TAG53:3(17:1)	0.0044319	0.0020297	0.00179426	0.00840202	0.00432132	0.012044	0.0263949	0.0145585	0.0124969	0.0102375
TAG53:3(17:0)	0.0163323	0.00520664	0.00636966	0.0230851	0.0123064	0.0208307	0.0461031	0.0485711	0.0159682	0.0297969
TAG53:3(16:0)	0.00730442	0.00273569	0.00260169	0.00701528	0.00460315	0.0064386	0.022946	0.0147517	0.00841802	0.00990457
TAG53:2(19:1)	0.00541677	0.00255919	0.0019737	0.00921775	0.00385162	0.00734757	0.018582	0.0146229	0.0101537	0.010071
TAG53:2(17:1)	0.0005745	0.000970728	0.000897138	0.00252877	0.0011273	0.0021967	0.00478628	0.00367182	0.00321101	0.00208078
TAG53:2(17:0)	0.0108335	0.00450065	0.00305026	0.0138674	0.0062941	0.0170433	0.0329409	0.0286016	0.0153607	0.0175619
TAG53:2(16:0)	0.00730442	0.00414767	0.00358854	0.00823887	0.00544862	0.010226	0.018582	0.0155891	0.0122365	0.00990457
TAG52:6(18:3)	0.0119004	0.00829531	0.00771536	0.0172935	0.0123064	0.0240121	0.0336447	0.0367182	0.0157079	0.0235546
TAG52:6(16:3)	0.00172352	0.000970728	0.00125599	0.00318135	0.00169095	0.00249969	0.00605323	0.00450926	0.00347135	0.00166463
TAG52:6(16:2)	0.00213387	0.00220619	0.0020634	0.0021209	0.0027243	0.00537812	0.00401202	0.00682831	0.0026903	0.00332927
TAG52:6(16:1)	0.0029546	0.00264743	0.00287082	0.00595483	0.00356978	0.00727181	0.015837	0.0146873	0.00720305	0.00973812
TAG52:5(18:3)	0.112357	0.0468597	0.03445	0.100824	0.0667926	0.193764	0.302802	0.375235	0.102578	0.21557
TAG52:5(18:2)	0.10456	0.0390939	0.0408196	0.0991112	0.0756231	0.189597	0.284502	0.337099	0.114381	0.188437
TAG52:5(16:3)	0.00155937	0.000529487	0.00134571	0.00187618	9.39333e-05	0.00212095	0.00626439	0.00425159	0.00616165	0.00233048
TAG52:5(16:2)	0.00599127	0.00264743	0.00242225	0.00554697	0.00394555	0.00772631	0.0118249	0.0108866	0.00867837	0.0081567
TAG52:5(16:1)	0.0372607	0.0126195	0.010317	0.0366263	0.0238612	0.0649161	0.118812	0.106547	0.0522438	0.0819
TAG52:5(16:0)	0.0640162	0.035917	0.0326557	0.0705606	0.0473466	0.137104	0.189903	0.283053	0.0635257	0.13367
TAG52:4(18:3)	0.116296	0.0410353	0.040371	0.120483	0.0901841	0.21717	0.436185	0.518951	0.135209	0.255022
TAG52:4(18:2)	0.96549	0.386526	0.380295	1.09156	0.784402	1.75705	3.36927	3.78637	0.941761	2.14995
TAG52:4(18:1)	0.136404	0.0478304	0.0545458	0.195612	0.0811656	0.269663	0.649385	0.524191	0.233448	0.309872
TAG52:4(16:2)	0.00508847	0.00255919	0.00134571	0.00456808	0.00187883	0.010832	0.0213271	0.0153315	0.00902551	0.0109033
TAG52:4(16:1)	0.0851088	0.0282394	0.0270037	0.127335	0.0566468	0.201338	0.478487	0.320479	0.188408	0.191766
TAG52:4(16:0)	0.638903	0.281599	0.242137	0.645382	0.494697	1.13116	2.27966	2.38852	0.562966	1.32515
TAG52:3(18:2)	0.945018	0.452448	0.375002	1.3287	0.786137	2.46639	5.45987	5.44387	1.67536	2.92766
TAG52:3(18:1)	1.39516	0.492071	0.288788	1.81616	0.860127	2.66221	6.06474	5.28625	1.96794	3.16067
TAG52:3(16:2)	0.00238008	0.000441242	0.000897138	0.00285505	0.000939417	0.00272693	0.00753136	0.00773015	0.00286386	0.00399512
TAG52:3(16:1)	0.0611437	0.0155317	0.0158793	0.106861	0.0425556	0.150966	0.482851	0.238797	0.203855	0.150316
TAG52:3(16:0)	1.4646	0.467891	0.349703	1.77575	0.900583	3.15534	5.97819	5.95626	2.1069	3.15757
TAG52:2(18:2)	0.152162	0.0610676	0.0574166	0.201975	0.111039	0.321096	0.746148	0.640705	0.172526	0.30596
TAG52:2(18:1)	1.64027	0.374878	0.483555	2.12868	0.896918	2.83978	7.68046	5.58425	2.65855	2.83269
TAG52:2(16:1)	0.0111618	0.00370642	0.00367826	0.0188433	0.00760928	0.0242394	0.0602508	0.0385864	0.0262955	0.0238043
TAG52:2(16:0)	0.9713	0.271804	0.297938	1.3061	0.600851	1.8622	4.80704	3.79221	1.37151	1.67297
TAG52:1(18:1)	0.176701	0.0574495	0.0657599	0.269843	0.121842	0.347835	0.867914	0.699409	0.291246	0.326435
TAG52:1(16:1)	0.0020518	0.00255919	0.00233255	0.00228405	0.00131518	0.00166645	0.00682748	0.00457368	0.0026903	0.00241372
TAG51:3(17:1)	0.00820722	0.00282394	0.00161484	0.0120728	0.00310007	0.0148466	0.0357563	0.025123	0.0111083	0.0143158
TAG51:3(15:0)	0.00911	0.00344167	0.00565194	0.0102782	0.00488497	0.0173463	0.0323778	0.032982	0.0126704	0.0152314
TAG51:2(17:1)	0.0105052	0.00308867	0.00305026	0.013378	0.00488497	0.0139376	0.0418096	0.0258316	0.0131911	0.0130674
TAG51:2(17:0)	0.00878172	0.00229445	0.00394739	0.00889145	0.00413343	0.00939276	0.019849	0.0147517	0.0074634	0.00665853
TAG51:2(15:0)	0.00672992	0.00370642	0.00251197	0.00978877	0.00507285	0.00931701	0.0209752	0.017264	0.00893873	0.00940518
TAG51:0(17:0)	0.00566298	0.00370642	0.00385768	0.00766787	0.00479103	0.0075748	0.0168224	0.013721	0.00885195	0.00665853
TAG50:4(18:2)	0.0150192	0.00997204	0.00924048	0.0221063	0.0157822	0.0313597	0.0483555	0.0599087	0.0314157	0.044529
TAG50:4(16:2)	0.00541677	0.00326518	0.0026914	0.00456808	0.00582438	0.00946851	0.018934	0.0188745	0.00685592	0.00915548
TAG50:3(18:2)	0.0655756	0.022768	0.0244918	0.0792074	0.0415222	0.140437	0.350173	0.254773	0.118026	0.145655
TAG50:3(18:1)	0.0377532	0.0105015	0.0158793	0.0381761	0.0226399	0.0556749	0.153724	0.0932772	0.0660424	0.0630064
TAG50:3(16:2)	0.00508847	0.00282394	0.00224283	0.00864673	0.0045092	0.00689307	0.0297735	0.0206138	0.0102405	0.0118189
TAG50:3(16:1)	0.0622927	0.0133254	0.0148027	0.0858963	0.0399252	0.117031	0.323215	0.191386	0.123754	0.129092
TAG50:3(16:0)	0.0751781	0.0205618	0.0232358	0.0796968	0.04838	0.130362	0.314346	0.259991	0.135296	0.121518
TAG50:2(18:2)	0.144201	0.0497719	0.0385768	0.178482	0.0992964	0.215958	0.594042	0.502807	0.198735	0.242038
TAG50:2(18:1)	0.0865861	0.0178261	0.026914	0.129456	0.0377646	0.167025	0.550639	0.3094	0.216352	0.159888
TAG50:2(16:1)	0.063688	0.0153551	0.0144439	0.102293	0.0280886	0.130741	0.438015	0.283246	0.156992	0.107952
TAG50:2(16:0)	0.422753	0.120723	0.102004	0.519049	0.24143	0.601743	1.69111	1.43851	0.627325	0.502803
TAG50:1(18:0)	0.00549883	0.00282394	0.00331939	0.00832045	0.00432132	0.00931701	0.0249168	0.0152671	0.0112819	0.00807347
TAG50:1(16:1)	0.00878172	0.00326518	0.00260169	0.0102782	0.00432132	0.0121954	0.0409649	0.0247365	0.0189189	0.0122351
TAG50:1(16:0)	0.329437	0.112693	0.10972	0.382088	0.218414	0.472289	1.34804	0.952962	0.563336	0.463601
TAG48:4(18:2)	0.000984867	0.00194146	0.00125599	0.00114202	0.000845467	0.00113623	0.00183005	0.00173929	0.00260351	0.00191433
TAG48:3(18:2)	0.00311875	0.00300043	0.0020634	0.00261033	0.00469708	0.00409039	0.00795368	0.00657063	0.00876517	0.00665853
TAG48:3(18:1)	0.00385738	0.00388291	0.0019737	0.0026919	0.0027243	0.00302992	0.0026043	0.00496018	0.00616165	0.00424482
TAG48:3(16:1)	0.00344703	0.00335343	0.00367826	0.0026919	0.00319402	0.00431765	0.00661633	0.00605528	0.0112819	0.00399512
TAG48:3(16:0)	0.00246217	0.00158846	0.000538273	0.00252877	0.00140912	0.00196944	0.00337854	0.00521785	0.00520703	0.00482743
TAG48:2(18:2)	0.00828928	0.00414767	0.00385768	0.00856517	0.00582438	0.00999874	0.0275211	0.0257028	0.0163153	0.0119854
TAG48:2(18:1)	0.00640163	0.00608912	0.00529309	0.00717842	0.00554257	0.00954426	0.0149923	0.0132057	0.0150136	0.00965488
TAG48:2(16:1)	0.00492433	0.00432416	0.00358854	0.00872832	0.00432132	0.00916552	0.0292104	0.0135278	0.0314157	0.0107369
TAG48:2(16:0)	0.0104232	0.0067951	0.00645936	0.0168856	0.00939417	0.0226487	0.0537049	0.0334973	0.0313289	0.0221396
TAG48:1(18:1)	0.0105052	0.00653035	0.00780507	0.0126438	0.00892447	0.0172706	0.0609547	0.0358164	0.0288122	0.0197259
TAG48:1(16:1)	0.00664783	0.00564788	0.00430625	0.00921775	0.00601227	0.0101502	0.032237	0.0184235	0.0314157	0.0115692
TAG48:1(16:0)	0.0236368	0.00935429	0.0111245	0.0364631	0.0213248	0.0329504	0.121276	0.0670591	0.0544134	0.04095
TAG48:0(16:0)	0.117773	0.109075	0.119678	0.125215	0.141852	0.119379	0.180541	0.141204	0.13573	0.132338
TAG46:3(16:2)	0.00063525	0.000153675	0.000643569	0.000423983	0.00037205	0.000267222	0.000349437	0.000339752	0.00070901	0.000174983
TAG46:2(18:2)	0.00158813	0.00169046	0.00120668	0.00101755	0.00139518	0.00195964	0.00270818	0.00319371	0.00194979	0.00244988
TAG46:2(16:0)	0.00230278	0.00153679	0.00136757	0.00169592	0.0015812	0.00249409	0.00506694	0.00190263	0.00460858	0.00323735
TAG46:1(16:1)	0.00317625	0.00315041	0.00217202	0.004579	0.00269735	0.00302855	0.0080372	0.00278599	0.0176367	0.00516225
TAG46:1(16:0)	0.00404973	0.00284306	0.00321783	0.00390063	0.00530168	0.00543356	0.00873608	0.00577584	0.0124077	0.00551223
TAG	16.6476	6.52823	5.81223	20.8008	12.568	34.3217	69.7135	65.2096	27.5718	32.5754
SM d18:1/26:0	0.0002983	0.000367765	0.000239688	0.0001335	0.000411567	0.000192255	0.000372781	0.000491175	0.000392558	0.00041735
SM d18:1/25:1	0.0008525	0.000785977	0.000996382	0.0009569	0.000920683	0.000716748	0.00126005	0.000911192	0.00162277	0.000826233
SM d18:1/25:0	0.0019435	0.00242316	0.00306447	0.00178002	0.00230707	0.00215052	0.00188646	0.00202844	0.00304497	0.00229997
SM d18:1/24:1	0.0699433	0.0745481	0.0816711	0.118691	0.0811859	0.0891156	0.101611	0.0889461	0.143313	0.115532
SM d18:1/24:0	0.0695452	0.0982372	0.102054	0.0763158	0.100333	0.0707245	0.0697236	0.0705113	0.075312	0.0923957
SM d18:1/23:1	0.0059946	0.00564843	0.00592862	0.00746805	0.00600188	0.00653206	0.00506399	0.00717376	0.00779436	0.00774628
SM d18:1/23:0	0.034818	0.0412086	0.0495882	0.032111	0.0435028	0.0293092	0.0241626	0.0308553	0.0302326	0.0359881
SM d18:1/22:1	0.0214554	0.0182916	0.0161483	0.0240941	0.0219885	0.019391	0.0183348	0.0227207	0.0157632	0.0263187
SM d18:1/22:0	0.223018	0.244053	0.217661	0.206149	0.262622	0.168733	0.176521	0.215272	0.126223	0.26303
SM d18:1/21:0	0.0118061	0.011015	0.00949895	0.00934993	0.0121934	0.00822096	0.00825195	0.0112358	0.00595196	0.0121583
SM d18:1/20:1	0.00188163	0.0016296	0.00140286	0.00135013	0.00223218	0.00253341	0.00233233	0.00283508	0.00244624	0.00246862
SM d18:1/20:0	0.0278024	0.0266813	0.0287397	0.0261641	0.036238	0.0293335	0.0371303	0.0387303	0.0234016	0.0328336
SM d18:1/19:0	0.0022563	0.001622	0.00167737	0.00224637	0.00188095	0.00175588	0.00216074	0.00273573	0.00251934	0.00225462
SM d18:1/18:1	0.00167555	0.00088106	0.000947204	0.00153668	0.00121973	0.00140235	0.00222606	0.00186058	0.0019651	0.0018735
SM d18:1/18:0	0.0192053	0.0245281	0.0242445	0.0223058	0.0244524	0.0279867	0.0327882	0.0338915	0.0372908	0.0251341
SM d18:1/17:0	0.00190207	0.00209179	0.00226072	0.00192708	0.00218663	0.00208984	0.00290763	0.00316589	0.002197	0.00190967
SM d18:1/16:1	0.00268087	0.00347902	0.00215734	0.00318017	0.00227867	0.00204325	0.002868	0.00286262	0.00363401	0.00311375
SM d18:1/16:0	0.0847776	0.107655	0.116036	0.10369	0.0993901	0.101919	0.125089	0.123498	0.152555	0.11304
SM d18:1/15:0	0.00230068	0.00279676	0.00290554	0.00187957	0.0025203	0.00170904	0.00235295	0.00304777	0.00259569	0.00231705
SM d18:1/14:0	0.0005252	0.00160911	0.000716266	0.00070905	0.0005869	0.000668709	0.00118825	0.000715513	0.000889851	0.000687833
SM d18:0/24:0	0.00647245	0.0113738	0.0103837	0.00805837	0.0102509	0.00699624	0.00633983	0.00768114	0.00720898	0.0106791
SM d18:0/18:0	0.00188398	0.00243662	0.00242799	0.00195042	0.00243987	0.00204348	0.00338308	0.00330055	0.00372705	0.00275163
SM d18:0/16:0	0.00636025	0.00899154	0.00899138	0.00818343	0.00832213	0.00731219	0.00969359	0.00990588	0.0102296	0.0083306
SM	0.599399	0.692355	0.689741	0.66023	0.725465	0.58288	0.637648	0.684376	0.660311	0.764107
PS 40:7	0.00501817	0.00751187	0.00613053	0.0049081	0.0061157	0.0053498	0.00542806	0.00347924	0.00449305	0.00520997
PS 40:6	0.237204	0.34818	0.336528	0.194086	0.300978	0.206279	0.181131	0.158979	0.167028	0.228527
PS 40:5	0.0501008	0.075684	0.0718616	0.0427402	0.0640664	0.0479186	0.0422041	0.0373588	0.0622193	0.0495022
PS 40:4	0.0246138	0.0331205	0.0305949	0.0242805	0.0268694	0.0258723	0.0249443	0.024849	0.0319371	0.0264541
PS 38:5	0.0175812	0.0208631	0.0181361	0.0159951	0.0190929	0.0144492	0.0159974	0.0124778	0.0130791	0.0158186
PS 38:4	0.421482	0.548187	0.479227	0.449122	0.420045	0.401671	0.46797	0.423684	0.342142	0.413776
PS 38:3	0.0632151	0.0827347	0.0715632	0.0644464	0.0662406	0.05897	0.0683307	0.0618457	0.056705	0.0605939
PS 36:2	0.0141607	0.0188409	0.0190016	0.0129745	0.0156558	0.0108765	0.0135025	0.0135815	0.0176446	0.0126877
PS 36:1	0.0360559	0.041386	0.0388436	0.0356728	0.0407934	0.0351016	0.0393446	0.0407329	0.0480032	0.0338626
PS 34:2	0.00155162	0.00166896	0.00197089	0.00108345	0.00149935	0.000997794	0.00113733	0.00100762	0.00120964	0.00140215
PS 34:1	0.00115862	0.00129681	0.00182283	0.00126403	0.00176888	0.00120363	0.00128914	0.00132588	0.00149757	0.0013697
PS	0.872142	1.17947	1.07568	0.846572	0.963126	0.808689	0.86128	0.779321	0.745959	0.849204
plasmalogenPC	0.291663	0.269312	0.261875	0.255985	0.288292	0.241828	0.216652	0.303135	0.356866	0.301952
PI 40:6	0.00408192	0.00442356	0.00394863	0.00354342	0.00420128	0.00243593	0.00288742	0.00186298	0.00298711	0.00316023
PI 40:5	0.0020699	0.00219022	0.00227447	0.00254835	0.00237242	0.00149173	0.00189298	0.00118596	0.00270719	0.00187877
PI 40:4	0.00243813	0.00346772	0.00278082	0.00302772	0.00287313	0.00193325	0.00179066	0.00162167	0.00275889	0.00217382
PI 38:6	0.0017961	0.00186732	0.00219571	0.00173713	0.00218968	0.00148588	0.00147126	0.00111177	0.00163535	0.00146398
PI 38:5	0.00739512	0.00925697	0.00864995	0.01062	0.00897533	0.00775807	0.0088973	0.00612283	0.0148024	0.00801672
PI 38:4	0.24461	0.324673	0.311529	0.255917	0.290996	0.246456	0.285076	0.254062	0.31272	0.278851
PI 38:3	0.0375536	0.0490406	0.049502	0.0427921	0.0446876	0.0397084	0.045921	0.0345259	0.0495143	0.0399694
PI 36:4	0.0165417	0.0250393	0.0242482	0.0165447	0.0209025	0.0123101	0.0147521	0.0137058	0.0157566	0.0137677
PI 36:3	0.00510105	0.00607331	0.00591345	0.00544292	0.00582333	0.00371747	0.00393861	0.00297886	0.00429018	0.00412663
PI 36:2	0.00770467	0.00811416	0.00712997	0.00610717	0.00805635	0.00432631	0.00391633	0.00258341	0.00505018	0.00560787
PI 36:1	0.00100522	0.00118682	0.00111161	0.000878817	0.00116015	0.000661471	0.000603013	0.000469338	0.00102241	0.0009358
PI 34:2	0.00708203	0.00841017	0.00835072	0.00488278	0.00916213	0.0038259	0.00351689	0.00331656	0.00384556	0.00563013
PI 34:1	0.00172807	0.00136411	0.001649	0.000908667	0.00187948	0.000826879	0.000820099	0.000836854	0.00095703	0.00119498
PI	0.339107	0.445107	0.429283	0.354951	0.403279	0.326937	0.375484	0.324383	0.418047	0.366777
PG38:5	0.0003515	0.000241126	0.000317813	0.000329933	0.000272233	0.000318497	0.000370083	0.000312699	0.000577723	0.000340533
PG38:4	0.0008787	0.000703228	0.00127114	0.0012503	0.000930417	0.000995572	0.00123369	0.000625447	0.00119687	0.000979133
PG38:3	0.00043935	0.000502318	0.000522122	0.000329883	0.00052175	0.000477859	0.000472914	0.000410381	0.000598399	0.0004683
PG36:4	0.00070295	0.000924288	0.000612961	0.00111138	0.000975883	0.000756699	0.00115147	0.000723129	0.000866683	0.00119202
PG36:3	0.00228493	0.00194935	0.00238388	0.00184083	0.00226957	0.00185185	0.00158343	0.00107512	0.0015684	0.00138365
PG36:2	0.0110154	0.0122523	0.0162546	0.00912497	0.0117875	0.00964513	0.00866311	0.00778435	0.00704002	0.0101197
PG36:1	0.00248263	0.00323599	0.00349676	0.00147612	0.00279165	0.00211085	0.00189177	0.00144639	0.002807	0.00223532
PG34:2	0.0114783	0.00713767	0.00897248	0.010047	0.00915233	0.00637557	0.00621238	0.00574874	0.00602873	0.00634615
PG34:1	0.0175508	0.0227063	0.0210275	0.0179102	0.0222967	0.0182223	0.0207352	0.0179266	0.0180153	0.019374
PG32:1	0.000527267	0.000241126	0.000816924	0.00102445	0.000703517	0.000418007	0.00049346	0.000527715	0.00101104	0.00042565
PG	0.0477117	0.0498937	0.0556762	0.044445	0.0517015	0.0411724	0.0428076	0.0365806	0.0397101	0.0428644
PE42:6	0.003078	0.00365712	0.00156585	0.00292115	0.00309698	0.00281495	0.00164773	0.00155306	0.00052934	0.00273667
PE42:5	0.00419747	0.00731379	0.00508776	0.00467425	0.00659748	0.00871471	0.00524387	0.00647043	0.0059615	0.00629482
PE42:4	0.00349733	0.00502791	0.00456607	0.00350517	0.00484723	0.0056315	0.00329591	0.00427131	0.00450381	0.00547415
PE42:2p	0.0023787	0.00243763	0.00104339	0.0021033	0.00201928	0.00268101	0.00269677	0.00349399	0.00211937	0.0020527
PE42:1p	0.00139902	0.00121813	0.0011737	0.00198657	0.00242362	0.00120657	0.00344513	0.000776142	0.00132495	0.001916
PE42:0p	0.0029378	0.00228497	0.000913059	0.0021033	0.00134592	0.00241274	0.0025471	0.00232959	0.00172117	0.00246283
PE40:6p	0.00825558	0.00853238	0.00508816	0.00619353	0.008887	0.00911689	0.0064426	0.00517674	0.00503356	0.00643235
PE40:6	0.102959	0.176011	0.145209	0.081656	0.146716	0.113987	0.120927	0.102632	0.102388	0.125669
PE40:5p	0.00839535	0.00838017	0.0070446	0.00584263	0.00686692	0.00683727	0.00584257	0.00737782	0.00596111	0.00574757
PE40:5	0.0222508	0.0327692	0.0326259	0.0164798	0.0300359	0.0238705	0.0202294	0.0195472	0.0283574	0.0236812
PE40:4p	0.00405727	0.00396154	0.00300021	0.00128512	0.00457862	0.00402193	0.00449417	0.00465917	0.00370901	0.0060214
PE40:4	0.00699592	0.0120377	0.00678474	0.0108688	0.00982978	0.00804466	0.00659271	0.00647121	0.00967051	0.00766397
PE38:7	0.0055969	0.00777041	0.00730604	0.00595972	0.00727085	0.00723987	0.00644215	0.00815434	0.00755114	0.00643193
PE38:6p	0.00307842	0.00289426	0.00287028	0.00315532	0.00403937	0.00201056	0.00614326	0.00375336	0.00476889	0.00437883
PE38:6	0.304381	0.401887	0.382202	0.27653	0.40417	0.367673	0.392669	0.326525	0.355702	0.403232
PE38:5p	0.00419705	0.00380887	0.00430503	0.0025706	0.00363542	0.00415585	0.00434541	0.00271785	0.00490162	0.00465307
PE38:5	0.145584	0.151341	0.127357	0.147969	0.15399	0.164088	0.175859	0.12414	0.183423	0.147988
PE38:4p	0.00755587	0.00685717	0.00691428	0.00479098	0.00727125	0.00925123	0.00943873	0.00556578	0.00940584	0.00738932
PE38:4	0.4155	0.539972	0.435668	0.449913	0.48617	0.382905	0.435693	0.38542	0.343124	0.376056
PE38:3	0.046751	0.0635639	0.0514252	0.0494512	0.0507861	0.0494922	0.0562089	0.0466159	0.0372355	0.0558627
PE36:4p	0.00503697	0.00502838	0.00639258	0.00479098	0.0067324	0.00589895	0.00824045	0.0066005	0.00953817	0.00848547
PE36:4	0.125961	0.140811	0.116276	0.126178	0.144021	0.149849	0.143861	0.134263	0.134142	0.124681
PE36:3p	0.00125923	0.000914172	0.00078273	0.000817833	0.00188477	0.000804788	0.00119826	0.00194133	0.00145729	0.0010945
PE36:3	0.0548756	0.0518246	0.0455512	0.0432552	0.0513213	0.0439902	0.0365665	0.028998	0.0409481	0.0423
PE36:2p	0.00125923	0.00152346	0.00208715	0.000817483	0.000269017	0.000670049	0.000449007	0.000646457	0.0014569	0.0010945
PE36:2	0.0869568	0.127198	0.106807	0.0693432	0.0824575	0.0839826	0.0626578	0.0659165	0.0585783	0.0786041
PE36:1p	0.00363795	0.00548454	0.00286988	0.0024535	0.00403895	0.00174311	0.00134839	0.000129288	0.00119223	0.001916
PE36:1	0.0109143	0.0143232	0.0146125	0.00806268	0.0110416	0.0107261	0.013185	0.00686025	0.0140428	0.00930613
PE34:2	0.0931195	0.116517	0.112447	0.054605	0.138323	0.0707042	0.0592145	0.0607382	0.0567275	0.0888915
PE34:1	0.0188915	0.0181334	0.0237493	0.0129718	0.031381	0.0214542	0.0206793	0.0148857	0.023453	0.0217628
PE34:0	0.00363753	0.000914172	0.00313132	0.0017524	0.00269303	0.00241274	0.00269677	0.00129409	0.00278145	0.00164217
PE32:1	0.00307842	0.000304421	0.0011737	0.00151858	0.00148083	0.00147444	0.00104859	0.0010355	0.0033116	0.0020527
PE	1.51167	1.9247	1.66803	1.40653	1.82022	1.56987	1.62135	1.39096	1.46502	1.58398
PC42:7	0.00402467	0.00486619	0.00467202	0.00698832	0.00449503	0.00465123	0.00363798	0.00413574	0.00777837	0.00571503
PC42:6	0.00738183	0.00731127	0.00821184	0.00784065	0.00781627	0.00652413	0.0039599	0.00657844	0.00626046	0.00751987
PC42:5	0.00297782	0.00249947	0.00327095	0.00324655	0.00305338	0.00244129	0.00240767	0.00267298	0.00418144	0.00329283
PC42:4	0.00157507	0.00158142	0.00171054	0.00162308	0.00149227	0.00149116	0.00133295	0.00150578	0.00229281	0.00198455
PC40:7	0.137277	0.0982429	0.119312	0.145942	0.140722	0.166057	0.159256	0.170276	0.214095	0.183351
PC40:6p	0.0136164	0.0137769	0.0143606	0.0136413	0.0131065	0.0149308	0.0141444	0.0199733	0.0231409	0.0187583
PC40:6	0.35224	0.40174	0.479802	0.3425	0.428629	0.438524	0.409072	0.537891	0.448035	0.484226
PC40:5p	0.0248657	0.0188809	0.0225487	0.0211483	0.0218949	0.0211578	0.0216249	0.0288389	0.0269945	0.0294368
PC40:5	0.079578	0.0925945	0.10873	0.0819733	0.104369	0.0924826	0.091221	0.117061	0.141178	0.111029
PC40:4p	0.00842727	0.00722462	0.00631174	0.00725623	0.00797737	0.00786041	0.00634543	0.00957838	0.0133537	0.0104027
PC40:4	0.0244256	0.0276316	0.0257148	0.0268207	0.0274882	0.0277736	0.0239463	0.0322726	0.0366762	0.0318908
PC40:3p	0.0145736	0.012804	0.0116713	0.0170636	0.0123659	0.0145907	0.0110764	0.0169558	0.0215	0.0178804
PC40:3	0.0061394	0.00538133	0.00476061	0.00624273	0.00452883	0.00513621	0.00523061	0.00578053	0.00656743	0.00572737
PC40:2p	0.00320417	0.00276767	0.00241082	0.00302212	0.00305328	0.00346109	0.00247654	0.00345114	0.00410262	0.0036831
PC40:1p	0.00405638	0.00333255	0.00233076	0.00453777	0.0034649	0.00439	0.00428699	0.00396568	0.00417445	0.0047309
PC38:6	1.61264	1.35011	1.18577	1.51086	1.4644	1.69185	1.82839	2.1403	1.75818	2.05174
PC38:5	0.555585	0.435871	0.391284	0.617988	0.497977	0.570305	0.608791	0.688034	0.893981	0.626835
PC38:4p	0.0184264	0.0201929	0.0204058	0.0196359	0.0205681	0.0213934	0.0186745	0.0272206	0.0386563	0.0251514
PC38:4	1.21773	1.17159	1.13761	1.50012	1.13336	1.45054	1.59277	2.06163	1.87997	1.72289
PC38:3p	0.0398408	0.0332648	0.0296369	0.0379724	0.0383872	0.0395689	0.0344078	0.0471636	0.061183	0.0484886
PC38:3	0.22647	0.211298	0.216755	0.271956	0.216505	0.298201	0.316062	0.385227	0.339727	0.348507
PC38:2p	0.00861115	0.00612978	0.00702118	0.00957172	0.00697415	0.00915605	0.00785224	0.0113128	0.0119732	0.00992872
PC38:2	0.047044	0.0455455	0.0417451	0.0467528	0.0491251	0.0467077	0.0349206	0.0487073	0.0392752	0.0484834
PC38:1p	0.0145103	0.0160206	0.0161839	0.0119087	0.0149921	0.00855953	0.00651371	0.0105121	0.00908624	0.0111182
PC38:1	0.00878532	0.00926907	0.00907081	0.00956353	0.00847718	0.0080864	0.0057129	0.00829863	0.00803893	0.00866595
PC36:5	0.0578817	0.0469683	0.040968	0.0568578	0.0521532	0.0493284	0.0481493	0.0543099	0.0633238	0.05919
PC36:4p	0.0047475	0.00449122	0.00466245	0.00333613	0.0048291	0.00422874	0.00462108	0.0062701	0.00901257	0.00591638
PC36:4	1.70761	1.45298	1.17744	2.06924	1.67524	1.78648	1.81794	2.17533	2.4169	2.13455
PC36:3p	0.0164844	0.0178427	0.0163373	0.014921	0.0175519	0.0164539	0.0164055	0.0220354	0.0282542	0.0195632
PC36:3	0.521225	0.426191	0.383129	0.556615	0.504683	0.493993	0.502723	0.528686	0.588855	0.597963
PC36:2p	0.0106627	0.0109916	0.00992987	0.00879132	0.0113189	0.00855046	0.00631083	0.0109121	0.0110255	0.0103713
PC36:2	1.03514	1.26185	1.33049	0.966804	1.16427	0.878258	0.700045	0.932896	0.70509	0.974336
PC36:1p	0.0376476	0.0360182	0.0360963	0.0324374	0.0358756	0.0252296	0.0188811	0.0298288	0.0267053	0.029746
PC36:1	0.194306	0.250292	0.244011	0.186029	0.23639	0.171718	0.136428	0.177024	0.16814	0.188886
PC36:0p	0.018042	0.0144962	0.0158445	0.0117454	0.0188922	0.0109484	0.0100056	0.0117504	0.0124877	0.0140634
PC36:0	0.0159321	0.0189627	0.017643	0.0145741	0.0191876	0.0139891	0.0132103	0.0157506	0.0163844	0.0163356
PC34:3	0.165572	0.176617	0.126347	0.132569	0.175209	0.0921751	0.105979	0.133081	0.104173	0.137866
PC34:2p	0.0013484	0.00178629	0.00148003	0.000914567	0.0016723	0.000696373	0.000465348	0.00118579	0.000770677	0.000761283
PC34:2	2.5089	2.78613	2.53963	1.9782	2.98593	1.46437	1.46923	1.79089	1.26339	2.06869
PC34:1p	0.0166828	0.0170823	0.0129857	0.010659	0.0201721	0.00783281	0.00741661	0.00987616	0.00972541	0.0120101
PC34:1	1.32775	1.19707	1.16132	0.920418	1.49809	0.788	0.812126	0.892053	0.877124	1.03407
PC34:0p	0.0269488	0.0204628	0.0198916	0.0172063	0.0240427	0.0135801	0.0161999	0.0198674	0.0275454	0.0200605
PC34:0	0.125634	0.112875	0.118264	0.0961114	0.134644	0.0785762	0.103577	0.0959235	0.10518	0.115585
PC32:2e	0.0016291	0.00245704	0.00287194	0.00237627	0.00245283	0.00268737	0.00198808	0.00282977	0.00333182	0.00272005
PC32:2	0.0126541	0.0105431	0.00947247	0.00875775	0.011622	0.00722866	0.00771584	0.00705717	0.00869521	0.00943032
PC32:1e	0.00733795	0.00928919	0.00889347	0.00783952	0.00870032	0.00655114	0.00695538	0.00960687	0.0138425	0.00716045
PC32:1	0.0438127	0.0343499	0.0336152	0.0336529	0.04422	0.0321997	0.036547	0.0351472	0.0390992	0.0388669
PC32:0	0.139985	0.132758	0.132785	0.133839	0.141314	0.145323	0.190924	0.172227	0.289352	0.193825
PC	12.1403	11.7731	11.0535	11.7341	12.7354	10.8124	11.0313	13.2207	12.4319	13.2115
PA40:6	0.000485583	0.000642351	0.000774457	0.000554717	0.000733217	0.000711095	0.000757119	0.000546308	0.000608911	0.000444717
PA40:5	0.00014375	0.000280811	0.00021602	0.0002008	0.0002027	0.000213301	0.000217318	0.000224735	0.000196304	0.0001174
PA38:6	0.00241887	0.00328308	0.00236382	0.0031183	0.00333925	0.00373466	0.00464288	0.00288462	0.0035151	0.00193562
PA38:5	0.000782767	0.00103212	0.000890888	0.00128328	0.0010678	0.00100211	0.00159172	0.00106515	0.00167759	0.000565683
PA38:4	0.00185992	0.00315048	0.00256061	0.0025093	0.00277875	0.00273931	0.00325098	0.00278834	0.00288988	0.00172955
PA38:3	0.0002939	0.000389586	0.000452039	0.000466217	0.00049665	0.000594722	0.000487202	0.000466805	0.000445858	0.000231233
PA36:2	0.00173857	0.0020999	0.00204508	0.00241428	0.00227502	0.00159077	0.00206879	0.00213091	0.00187743	0.000857517
PA36:1	0.00050475	0.000733626	0.000781151	0.0007692	0.000736583	0.000578578	0.000855397	0.000584371	0.000642211	0.000277467
PA34:2	0.00467262	0.00659973	0.00488602	0.00631422	0.00682465	0.00409631	0.0055599	0.00408379	0.00434053	0.00240645
PA34:1	0.00395613	0.0047333	0.00328658	0.0057163	0.00508502	0.00303064	0.00540185	0.00348856	0.00481051	0.00186497
PA32:2	0.00038335	0.000449288	0.000442089	0.000428783	0.000158767	0.000252108	0.00034697	0.000404553	0.000395957	0.00023125
PA32:1	0.000364167	0.000421225	0.000315757	0.000524117	0.000334467	0.00027469	0.000522268	0.000311192	0.000615627	0.00021345
PA32:0	0.000316267	0.000579205	0.000355641	0.00069435	0.000760283	0.000623807	0.000816738	0.000345762	0.000782013	0.0003451
PA	0.0179206	0.0243947	0.0193702	0.0249939	0.0247932	0.0194421	0.0265191	0.0193251	0.0227979	0.0112204
LysoPC22:6	0.0144346	0.0144726	0.0133892	0.0222532	0.0208383	0.0324917	0.032976	0.0160076	0.0204541	0.0241521
LysoPC22:5	0.00211925	0.00207931	0.00224485	0.0017799	0.00257052	0.00439547	0.00402651	0.00178288	0.00394447	0.00376593
LysoPC22:4	0.000656167	0.000616589	0.000660921	0.0003178	0.00163103	0.000413252	0.00116277	0.000884255	0.00159213	0.000833017
LysoPC20:4	0.0339301	0.0311936	0.0282923	0.0554696	0.0387204	0.0666833	0.0695582	0.0371987	0.0588033	0.0536052
LysoPC20:3	0.0035661	0.0034128	0.00369112	0.00697097	0.00541252	0.00879186	0.00959843	0.00410803	0.00553713	0.00644863
LysoPC18:3	0.00168198	0.0012904	0.000963997	0.00101693	0.00195235	0.00313693	0.00142308	0.0013122	0.00137967	0.00181618
LysoPC18:2	0.0388133	0.0467613	0.0380525	0.0359705	0.04807	0.0480055	0.0394745	0.0261567	0.0286851	0.0396962
LysoPC18:1	0.0213513	0.0217028	0.0182394	0.0218064	0.032487	0.0268698	0.0240274	0.0158644	0.0293932	0.0235343
LysoPC18:0	0.0624989	0.0903743	0.0864802	0.0737424	0.100317	0.0824771	0.0894409	0.066738	0.079179	0.0792072
LysoPC16:1	0.00208545	0.00180667	0.00185924	0.00277535	0.00328698	0.00238549	0.00354066	0.00146907	0.00313121	0.00213268
LysoPC16:0	0.102579	0.12447	0.105357	0.122557	0.200815	0.145684	0.148502	0.0812981	0.118922	0.131397
LPS18:1	0.00140607	0.0016182	0.0016823	0.0013469	0.00186427	0.00174923	0.0013844	0.00165414	0.00137782	0.00148905
LPS18:0	0.00413907	0.00575214	0.0060214	0.0051495	0.00675627	0.00663709	0.00620199	0.00571323	0.0057948	0.00566152
LPS16:0	0.000765967	0.000942964	0.000817122	0.00105738	0.000968383	0.00106518	0.00107025	0.0010472	0.000894884	0.000713667
LPS	0.00631108	0.0083133	0.00852084	0.00755378	0.00958892	0.0094515	0.00865664	0.00841457	0.00806749	0.00786423
LPI20:4	0.00209992	0.00280387	0.00359567	0.00265905	0.00244283	0.00295658	0.00336727	0.00309525	0.00292896	0.00274258
LPI20:3	0.0002287	0.000270993	0.000375905	0.000291533	0.000202867	0.000240817	0.000252765	0.000238444	0.000276205	0.00026875
LPI18:0	0.00190453	0.0030825	0.00353597	0.00333123	0.00428638	0.00435208	0.00474267	0.0026523	0.00413939	0.00338818
LPI16:0	0.0003902	0.000256722	0.000360839	0.00035935	0.000360633	0.000331944	0.000397235	0.000313427	0.000296914	0.000463617
LPI	0.00462337	0.00641411	0.00786837	0.00664117	0.00729272	0.00788142	0.00875993	0.00629942	0.00764145	0.00686313
LPE20:0p	0.000308033	0.000705397	0.000591069	0.000316333	0.000382983	0.000483954	0.00027707	0.000480281	0.000311254	0.000271483
LPE18:2	0.00135552	0.00286594	0.00152002	0.0021356	0.00270355	0.00246239	0.00177841	0.000480281	0.00148974	0.0020595
LPE18:1p	0.00059555	0.000705331	0.000527747	0.000118567	0.00022525	0.000420833	0.000762136	0.00027452	0.000266815	0.000135783
LPE18:1	0.00530055	0.00610887	0.00639934	0.00813167	0.00879138	0.0116271	0.00769454	0.00333973	0.00816485	0.00833298
LPE18:0	0.00838373	0.0174581	0.0167408	0.0156193	0.0234899	0.0231878	0.017458	0.0100477	0.0159389	0.0190364
LPE16:1	0.000307967	0.000330579	0.00021102	0.000494283	0.000382917	0.000715392	0.000508063	4.57616e-05	0.000533713	0.000769467
LPE16:0	0.00881677	0.0160012	0.0144995	0.0114806	0.0211001	0.0181685	0.015491	0.0100038	0.0156752	0.0139537
LPE	0.0250681	0.0441754	0.0404895	0.0382963	0.0570761	0.0570659	0.0439693	0.024672	0.0423805	0.0445593
LPC	0.283716	0.33818	0.299231	0.34466	0.456101	0.421335	0.423731	0.25282	0.351021	0.366589
LPA18:3	3.05e-05	4.85762e-05	4.62171e-05	4.215e-05	4.09333e-05	4.16667e-05	5.19205e-05	3.5745e-05	3.64191e-05	2.52167e-05
LPA18:2	0.000356467	0.000424288	0.000378043	0.0004025	0.0004504	0.00030219	0.000280745	0.000193444	0.000239604	0.000215383
LPA18:1	0.00040795	0.000345778	0.000336776	0.000471483	0.000359167	0.000266454	0.000342301	0.000292616	0.000425578	0.000217333
LPA18:0	0.000364083	0.000444851	0.000430888	0.000502167	0.00044295	0.000394493	0.000453858	0.000333262	0.000379554	0.000343467
LPA16:2	2.09667e-05	3.73675e-05	3.46546e-05	4.025e-05	1.67333e-05	1.33824e-05	1.73013e-05	2.60099e-05	1.15017e-05	4.075e-05
LPA16:1	0.000242083	0.000183162	0.000188191	0.0002453	0.000167483	0.000160768	0.000198063	0.000172301	0.000249208	0.000145533
LPA16:0	0.00137153	0.00167786	0.00159951	0.00197802	0.00229547	0.00160484	0.00180157	0.000857103	0.00145974	0.00109305
LPA	0.00279358	0.0031619	0.00301426	0.00368188	0.00377313	0.00278379	0.00314575	0.00191048	0.00280162	0.00208073
GM3 d18:1/24:1	0.000474733	0.000749139	0.000377105	0.000188767	0.000696733	0.000456454	0.000412583	0.000314354	0.000318696	0.000204267
GM3 d18:1/24:0	0.000178067	0.000674288	0.000377105	0.00012585	0.000541833	0.000627435	5.89073e-05	0.000314354	0.000500792	0.0005109
GM3 d18:1/22:0	0.000415433	0.000748924	0.00105574	0.000692717	0.000619167	0.000570441	0.000412748	0.000471606	0.000591914	0.000459717
GM3 d18:1/20:0	0.000356133	0.000749139	0.000527533	0.00044065	0.000309583	0.000171144	0.000353659	0.000209619	0.000227591	0.00010205
GM3 d18:1/18:0	0.000296667	0.000299834	0.000226217	0.0003148	0.000541833	0.000228137	0.000471672	0.000419404	0.000182096	0.000306467
GM3 d18:1/16:0	0.000356317	0.000524371	0.000226217	0.000755833	0.000386917	0.000684428	0.000943692	0.000733924	0.000728515	0.0003575
GM3 d18:0/16:0	0.000177883	0.000224768	0.000452204	0.000440833	0.000696517	0.000570441	0.000294752	0.000471772	0.000182096	0.000153233
GM3	0.00225523	0.00397046	0.0032421	0.00295943	0.0037926	0.00330846	0.00294801	0.00293503	0.00273172	0.00209413
FFA22:6	0.241589	0.399879	0.306933	0.48785	0.267912	0.470741	0.461775	0.199017	0.467252	0.45928
FFA22:5	0.106247	0.146414	0.142629	0.178222	0.10184	0.149686	0.140249	0.078585	0.298332	0.188582
FFA22:4	0.0234427	0.0260976	0.0270072	0.0335661	0.0214862	0.0236543	0.0234508	0.0189616	0.0457812	0.0345727
FFA20:5	0.0411367	0.0708291	0.0419054	0.0692583	0.028234	0.0482596	0.0438247	0.0356071	0.029684	0.0581563
FFA20:4	0.256342	0.490784	0.318454	0.521211	0.335024	0.491475	0.463368	0.21951	0.482432	0.467551
FFA20:3	0.0221326	0.0284964	0.0222783	0.0359554	0.0248121	0.0342051	0.0317825	0.0223691	0.033725	0.0345653
FFA18:4	0.0165973	0.0300603	0.0187114	0.0180118	0.0188767	0.0206696	0.0184641	0.0204546	0.0178224	0.020507
FFA18:3	0.189183	0.349382	0.201332	0.256471	0.128406	0.279819	0.22281	0.197152	0.150394	0.250471
FFA18:2	1.38556	1.84399	1.57307	1.67341	1.22797	1.72407	1.33406	0.982313	1.00799	1.74515
FFA18:1	0.404042	0.422444	0.368552	0.46124	0.258292	0.389173	0.389947	0.283803	0.31659	0.484687
FFA18:0	1.94299	1.80025	1.82888	1.95835	2.04724	2.03286	1.99889	1.93223	1.79854	1.8614
FFA16:0	2.64605	2.89528	2.63565	2.92447	2.67157	2.90867	2.83573	2.80401	2.52136	2.97122
FFA14:0	0.117592	0.142834	0.110529	0.117472	0.135616	0.157377	0.149475	0.137399	0.124601	0.132677
FFA	7.39291	8.64674	7.59593	8.73548	7.26728	8.73066	8.11383	6.93141	7.2945	8.70882
DAG40:6(18:1/22:5)	0.0171973	0.015317	0.0154697	0.0304703	0.0155815	0.0217299	0.0334471	0.0205989	0.030725	0.0224125
DAG40:6(18:0/22:6)	0.1617	0.579568	0.227502	1.45522	1.26042	0.204177	0.733825	0.181445	1.35154	0.849464
DAG40:5(18:0/22:5)	0.0280588	0.0729108	0.0373645	0.219586	0.173605	0.0309957	0.102727	0.0262167	0.187015	0.113762
DAG40:4(18:0/22:4)	0.00973007	0.0140332	0.0122366	0.0176145	0.0142654	0.00813696	0.0127707	0.00577725	0.0153423	0.0117353
DAG38:6(18:1/20:5)	0.0135316	0.0098277	0.00847148	0.014506	0.00853377	0.012276	0.019273	0.00964202	0.00827678	0.0103566
DAG38:6(16:0/22:6)	0.100514	0.0496254	0.0381421	0.142182	0.0630904	0.142279	0.320297	0.133634	0.164567	0.0895539
DAG38:5(16:1/22:5)	0.0326297	0.0196111	0.0155515	0.0476242	0.0357909	0.0454353	0.0989379	0.045939	0.0585835	0.0349815
DAG38:4(18:1/20:3)	0.0184645	0.0127052	0.0111316	0.0270932	0.010699	0.0208363	0.0360667	0.0163755	0.0188549	0.0193665
DAG38:4(18:0/20:4)	0.0649426	0.0676428	0.0618786	0.0825845	0.0627932	0.0864964	0.114702	0.0768971	0.0857152	0.0692255
DAG36:4(18:2/18:2)	0.326626	0.384518	0.279541	0.275737	0.191789	0.280747	0.280911	0.266482	0.111194	0.256179
DAG36:3(18:2/18:1)	0.442604	0.418668	0.322222	0.463317	0.234111	0.395205	0.487399	0.393057	0.196056	0.409212
DAG36:2(18:2/18:0)	0.0791174	0.0946438	0.0748667	0.119568	0.0582726	0.0909908	0.107556	0.0775177	0.0771765	0.0958222
DAG36:2(18:1/18:1)	0.651619	0.503821	0.458548	0.712334	0.325518	0.590663	0.809458	0.522346	0.387015	0.55309
DAG36:1(18:1/18:0)	0.145313	0.113138	0.0965149	0.152017	0.071586	0.127415	0.186524	0.125417	0.0883809	0.113554
DAG34:3(18:2/16:1)	0.0792988	0.0576112	0.0475604	0.078469	0.0489149	0.0637548	0.0956521	0.0609125	0.0546869	0.0546729
DAG34:2(16:2/18:0)	0.111989	0.158508	0.107175	0.242481	0.204847	0.0884463	0.146126	0.0837048	0.205966	0.14073
DAG34:2(16:1/18:1)	0.0817471	0.0724686	0.0496925	0.156707	0.100595	0.0721424	0.1525	0.0668201	0.118394	0.0911644
DAG34:2(16:0/18:2)	0.673427	0.478807	0.37544	0.716218	0.351209	0.651449	0.988108	0.762723	0.356962	0.608662
DAG34:1(16:1/18:0)	0.029244	0.039871	0.0284953	0.0697417	0.0754992	0.0256339	0.0470059	0.0221935	0.0616846	0.046321
DAG34:1(16:0/18:1)	0.532603	0.310896	0.269823	0.624292	0.259632	0.520594	0.978454	0.56837	0.395914	0.470052
DAG32:2(16:1/16:1)	0.0456115	0.0754844	0.0556375	0.0969233	0.57222	0.103902	0.151328	0.0948015	0.177328	0.0626394
DAG32:1(16:1/16:0)	0.0321003	0.0283843	0.0262402	0.0380619	0.129348	0.0414666	0.0603625	0.038679	0.0537971	0.0279468
DAG32:1(14:0/18:1)	0.0152794	0.0142808	0.0145961	0.0176084	0.007954	0.0172934	0.0254479	0.0160065	0.0142785	0.0143589
DAG32:0(16:0/16:0)	0.108905	0.0989457	0.0889708	0.109957	0.182814	0.219019	0.273178	0.212276	0.185499	0.211079
DAG	4.01889	3.89397	2.90794	6.10081	4.63889	4.07968	6.48364	4.01915	4.59701	4.56416
CL78:14(18:2)	0.00459267	0.00301596	0.00484372	0.00444398	0.00358087	0.00189274	0.00252401	0.00246376	0.00221855	0.00344935
CL78:13(20:4)	1.25333e-05	6.55298e-05	6.76974e-05	8.75667e-05	0.000152267	0.00011134	0.000228079	8.79636e-05	0.000166667	8.02e-05
CL78:13(20:3)	0.000376217	0.000295017	0.000253898	0.0007133	0.000444283	0.000528775	0.00135336	0.000733146	0.000923333	0.000609517
CL78:13(18:2)	0.00198187	0.00165522	0.00209915	0.00224025	0.001574	0.00239413	0.00301141	0.00227318	0.00191102	0.00216565
CL78:12(20:3)	0.000188117	9.83278e-05	0.000440115	0.000287833	0.000190383	0.000598415	0.000790662	0.000293245	0.000538581	0.000497167
CL78:12(18:2)	0.00199485	0.0022619	0.00230273	0.00252853	0.0021078	0.00353665	0.00339189	0.0030218	0.00314335	0.00380343
CL78:11(20:3)	6.26833e-05	6.55298e-05	0.00011847	2.5e-05	6.34333e-05	4.16993e-05	0.000319238	0.000131954	0.000333416	0.0001925
CL78:11(18:2)	0.0011289	0.00116356	0.00187952	0.00107622	0.00114248	0.00132222	0.00159652	0.00187735	0.00212927	0.00155613
CL76:9(20:4)	0.000476517	0.000721076	0.000795526	0.00056305	0.000571183	0.000306111	0.000425679	0.00054255	0.000564158	0.000689733
CL76:9(20:3)	0.00179417	0.00224583	0.00171007	0.00191515	0.00168873	0.00320253	0.00345305	0.00328637	0.00296379	0.00401248
CL76:9(18:2)	0.00352678	0.00490336	0.00467563	0.00473658	0.00381085	0.00649448	0.00649993	0.00593038	0.00566279	0.00843308
CL76:14(16:1)	0.0011664	0.00121273	0.00111732	0.00186488	0.000774283	0.00102984	0.00133803	0.0010997	0.00139787	0.0014918
CL76:13(18:2)	0.0509514	0.0493206	0.0573499	0.0573691	0.038016	0.0326836	0.0410206	0.0344838	0.0266778	0.044165
CL76:13(16:1)	0.000300983	0.000262119	0.000389276	0.000325367	0.000304617	0.000320098	0.000425646	0.000205281	0.000397492	0.0003368
CL76:12(16:1)	0.000664717	0.000770232	0.00145597	0.000788383	0.0003554	0.000723644	0.000608113	0.000351921	0.000525726	0.000753867
CL76:11(20:4)	0.000200633	0.000360497	0.000457023	0.000487967	0.000228467	0.000347892	0.000592914	0.000293245	0.000653977	0.000417067
CL76:11(20:3)	0.000376267	0.000573642	0.000389375	0.000437933	0.0003808	0.000487075	0.00101874	0.000659901	0.00067962	0.0007378
CL76:11(18:2)	0.0137899	0.0136029	0.0140713	0.0176841	0.0103732	0.0174868	0.0248771	0.0214782	0.0158403	0.0218077
CL76:11(16:1)	0.0002383	0.000278543	0.000338602	0.000312833	0.000190383	0.000194788	0.000258444	0.000190546	0.000179505	0.000192467
CL76:10(20:3)	0.000790183	0.00101614	0.0010836	0.0013017	0.000723567	0.00232526	0.0045957	0.00203901	0.00221924	0.00282453
CL76:10(18:2)	0.00510952	0.00646611	0.00761513	0.00837718	0.0043951	0.00941443	0.0128091	0.00769786	0.00870733	0.0118384
CL74:9(20:4)	0.00136745	0.00321373	0.00237087	0.00338208	0.0021461	0.00306356	0.00331609	0.00249384	0.00252729	0.00317775
CL74:9(20:3)	0.0131804	0.00979429	0.00950618	0.014468	0.0106325	0.0241196	0.0258308	0.0191287	0.0201928	0.0243895
CL74:9(18:2)	0.0485887	0.0413922	0.0386408	0.061417	0.0378248	0.0792276	0.0941032	0.0637904	0.0675252	0.0796178
CL74:8(20:4)	0.000476567	0.000852185	0.00071102	0.00085095	0.000939267	0.000473137	0.000653758	0.000659768	0.00102588	0.0005935
CL74:8(20:3)	0.00602663	0.00575505	0.00489408	0.00806807	0.00604735	0.0102002	0.0138131	0.0101287	0.0108938	0.0118047
CL74:7(20:3)	0.0011038	0.00154068	0.00147283	0.00190238	0.00116785	0.00185121	0.00232659	0.00143702	0.00191102	0.00192503
CL74:7(18:2)	0.0389123	0.0563502	0.0490155	0.0350918	0.045393	0.0388521	0.0379935	0.0388552	0.0399281	0.0517136
CL74:11(18:2)	0.00127962	0.00134399	0.00118516	0.00192792	0.000875917	0.0013084	0.00205313	0.00134927	0.00107719	0.00125127
CL74:11(16:1)	7.525e-05	0.000114685	0.000186217	0.000325367	0.0001523	0.000347892	0.000410497	0.000381258	0.000346221	0.00033685
CL74:10(20:4)	0.00431983	0.00503687	0.00476257	0.00533927	0.00299788	0.00482139	0.00456528	0.00478581	0.00364549	0.00499317
CL74:10(18:2)	0.019537	0.0252551	0.0239674	0.0257207	0.01588	0.0251552	0.0293838	0.0250184	0.0179783	0.0259119
CL74:10(16:1)	0.000250833	0.000147483	0.000186217	0.00026275	0.000101517	0.000166977	0.000395265	0.000351871	0.000205165	0.000208533
CL72:9(18:2)	0.0156786	0.0147609	0.0106596	0.0134769	0.0140018	0.0159577	0.0136948	0.0143395	0.0107754	0.0188466
CL72:9(16:1)	0.00017555	9.83278e-05	5.07237e-05	0.000137617	0.000114233	0.000166977	0.000182417	0.000219917	0.00021797	0.000176433
CL72:8(20:3)	0.000250833	0.000262219	0.000355461	0.000588117	0.000114183	0.000584461	0.00101869	0.000718493	0.000782244	0.000721717
CL72:8(18:2)	0.547762	0.608468	0.480789	0.486102	0.500733	0.646039	0.559901	0.62613	0.384418	0.789276
CL72:8(16:1)	0.000426417	0.000262219	0.000287714	0.000563117	0.000291933	0.000528824	0.00103384	0.000791821	0.000666782	0.00059355
CL72:7(20:3)	0.0003512	0.000442434	0.000355411	0.0004004	0.000253817	0.000500931	0.000471242	0.000395861	0.000500033	0.00048115
CL72:7(18:2)	0.298989	0.357178	0.28988	0.292572	0.275149	0.309727	0.313194	0.342389	0.258983	0.38205
CL72:7(16:1)	0.000627083	0.00073745	0.000490888	0.000750767	0.000621983	0.000988105	0.000912202	0.000953146	0.00105157	0.0010747
CL72:6(18:2)	0.0840742	0.107803	0.0816811	0.0957061	0.0814817	0.0834969	0.105625	0.0848339	0.088074	0.0936838
CL72:6(16:1)	0.000451467	0.000721026	0.000507845	0.0004254	0.000418917	0.00058451	0.000623295	0.000439851	0.000423152	0.000545333
CL72:5(18:2)	0.0124253	0.017519	0.0168916	0.0176775	0.0139269	0.0120417	0.016953	0.0129816	0.0177897	0.0137815
CL72:10(18:2)	0.000413883	0.000491556	0.000270806	0.000362867	0.000406117	0.000514837	0.000395215	0.000498477	0.000423152	0.000609467
CL70:8(16:1)	0.00015045	0.00013106	0.000152286	0.000212717	0.0001523	0.000320049	0.000243212	0.00030793	0.000102541	0.000128267
CL70:7(16:1)	0.00500775	0.00419694	0.00357334	0.00592357	0.00346657	0.00541683	0.00617677	0.00613349	0.00531211	0.0066933
CL70:6(18:2)	0.0153605	0.0132325	0.0120532	0.0179798	0.0098753	0.012712	0.0189787	0.0146198	0.0148406	0.0157032
CL70:6(16:1)	0.00341275	0.00270469	0.00362418	0.00441982	0.0027428	0.00392613	0.00588803	0.0043277	0.00499155	0.0038512
CL70:5(18:2)	0.0122777	0.0141165	0.0129524	0.0168626	0.0110123	0.00794075	0.0130195	0.0100861	0.0105183	0.0106959
CL70:5(16:1)	0.00270933	0.00255666	0.00199763	0.0031289	0.00177715	0.00285309	0.00469868	0.00313823	0.00502786	0.00312808
CL70:4(18:2)	0.00675497	0.0103041	0.00887656	0.00933518	0.0064162	0.00462284	0.00695325	0.0062947	0.00673814	0.00622768
CL70:4(16:1)	0.000250783	0.000294967	0.000236941	0.000437983	0.0002411	0.000236569	0.000334387	0.00027856	0.000576997	0.000625533
CL68:6(16:1)	0.000213167	0.000114735	0.000203076	0.000362867	0.00015235	0.000292206	0.000623344	0.000395861	0.000653927	0.000304767
CL68:5(18:2)	0.00207002	0.00209805	0.00216704	0.00295417	0.00181548	0.00212961	0.00308738	0.00222932	0.00232155	0.00269525
CL68:5(16:1)	0.0003386	0.000229437	0.000270855	0.000475483	0.000177667	0.000264363	0.000471291	0.000659768	0.000602657	0.000417017
CL66:4(16:1)	6.27167e-05	4.91556e-05	0	6.25667e-05	1.26833e-05	2.77941e-05	1.51821e-05	4.39901e-05	3.84653e-05	6.40833e-05
CL	1.23834	1.40317	1.17176	1.24013	1.1233	1.38953	1.40318	1.39341	1.06331	1.67113
Cho	4.37886	4.94356	5.31705	4.51496	4.84785	4.4731	4.89066	4.45553	5.16182	4.56747
Cer d18:1/24:1	0.0244228	0.0290602	0.0270345	0.0268824	0.0144943	0.0165301	0.0224772	0.0200524	0.0257552	0.026574
Cer d18:1/24:0	0.00754772	0.028121	0.0204308	0.00629338	0.0174529	0.0107356	0.0134594	0.0106591	0.00961422	0.0176242
Cer d18:1/22:0	0.032863	0.00937555	0.0348456	0.0245936	0.0401671	0.0237151	0.0381997	0.0316117	0.0175391	0.053872
Cer d18:1/20:0	0.0093274	0.0224968	0.0018023	0.00857877	0.00495462	0.00386147	0.00843568	0.00718997	0.00338424	0.0100778
Cer d18:1/18:0	0.00399632	0.00468497	0.00120393	0	0.00221822	0.00525101	0.00592382	0.00363659	0.00288031	0.00404153
Cer d18:1/16:0	0.00666053	0.0121876	0.0330397	0.0114406	0.00421462	0.0139043	0.0182269	0.0113779	0.00846167	0.0157394
Cer	0.0848178	0.105926	0.118357	0.0777888	0.0835017	0.0739975	0.106723	0.0845277	0.0676348	0.127929
CE-22:6	0.0674355	0.0487983	0.0406404	0.0778468	0.0649162	0.119383	0.204455	0.219599	0.0798606	0.129701
CE-22:5	0.0129819	0.0118075	0.0121627	0.0132034	0.0121209	0.0166008	0.0202929	0.021723	0.0180128	0.015718
CE-22:4	0.00528675	0.00544253	0.00612551	0.00561845	0.00427795	0.00554399	0.00695757	0.00646136	0.00837804	0.00525742
CE-20:5	0.00273148	0.00399735	0.0035634	0.00377685	0.00393843	0.00398668	0.00625571	0.00555502	0.00293231	0.0041463
CE-20:4	0.128997	0.0959362	0.0728582	0.14736	0.11564	0.219299	0.30476	0.324793	0.153079	0.228562
CE-20:3	0.0117777	0.00771795	0.00624331	0.0122982	0.0102535	0.0209924	0.0284711	0.0263132	0.0152001	0.0178589
CE-20:2	0.00358325	0.0027674	0.00270936	0.00358957	0.00251245	0.00436044	0.00524869	0.00578891	0.00460792	0.004336
CE-20:1	0.00455248	0.00282889	0.00253266	0.00443233	0.00356495	0.00523253	0.00466889	0.00549654	0.00329137	0.00379402
CE-18:3	0.0380059	0.0287809	0.0192306	0.0314009	0.0321186	0.0495534	0.0551418	0.0728	0.0260617	0.0502164
CE-18:2	0.522713	0.416708	0.293111	0.486496	0.472951	0.716141	0.90418	1.0851	0.405437	0.7562
CE-18:1	0.843707	0.548958	0.389853	0.78702	0.672792	1.2256	1.61175	1.49944	0.836577	1.0733
CE-18:0	0.0338706	0.0277378	0.0219255	0.0224397	0.0354756	0.0395678	0.0509079	0.0671444	0.0175622	0.0332268
CE-16:1	0.11158	0.0492596	0.0366941	0.106844	0.0758147	0.170057	0.304669	0.277108	0.142516	0.157234
CE-16:0	0.172701	0.111095	0.0885253	0.159065	0.14012	0.274552	0.384009	0.412767	0.179739	0.234985
CE-14:0	0.00904622	0.00713372	0.00618441	0.0084589	0.00533047	0.0123338	0.0174855	0.0153494	0.0103229	0.0107858
CE	1.42656	0.990427	0.744712	1.22829	1.12438	1.62922	1.72608	1.96527	1.10876	1.34065
BMP38:6	0.00309952	0.00381914	0.00250127	0.00251573	0.00347143	0.00299525	0.00343992	0.0036278	0.004047	0.00555995
BMP38:5	0.00419748	0.00526429	0.00481883	0.00323948	0.00440768	0.00456431	0.00479277	0.00474162	0.00763693	0.00638547
BMP38:4	0.00112992	0.00190957	0.00217003	0.0016886	0.00136518	0.00153302	0.00150728	0.00197518	0.00290132	0.0010857
BMP38:3	0.000710183	0.000464272	0.000808997	0.00058585	0.00050685	0.000392108	0.000618278	0.00057457	0.000343564	0.000303833
BMP36:4	0.00248598	0.00376728	0.00404635	0.00210212	0.00276932	0.00306637	0.00212545	0.00197551	0.00225254	0.00330087
BMP36:3	0.00584477	0.00536738	0.00827806	0.0042737	0.00464192	0.0069543	0.00479288	0.00477729	0.00679703	0.00651602
BMP36:2	0.00306727	0.004748	0.00551804	0.00320517	0.00253543	0.00406494	0.00390354	0.00341222	0.0057653	0.00551657
BMP36:1	0.000484233	0.00113507	0.00110339	0.0007926	0.000740967	0.000392108	0.000695497	0.00078995	0.000992343	0.0008685
BMP	0.0210194	0.026475	0.029245	0.0184032	0.0204388	0.0239624	0.0218756	0.0218741	0.030736	0.0295369

## Sheet: Sheet3
Lipid(serum)	WT 1	WT 2	WT 3	WT 4	WT 5	WT 6	CKO 1	CKO 2	CKO 3	CKO 4	CKO 5	CKO 6
TAG(8:0/12:0/14:0)	2.04609e+06	1.92776e+06	1.97793e+06	2.00175e+06	2.54798e+06	1.38405e+06	1.37109e+06	2.58029e+06	1.19717e+06	1.78563e+06	1.24666e+06	1.31639e+06
TAG(60:3)	17.166	614498	850353	1.48736e+06	535550	528152	1.55604e+06	511850	1.50398e+06	323115	17.166	840812
TAG(57:2)	3.75963e+06	4.89147e+06	4.57697e+06	7.20691e+06	3.27822e+06	3.24577e+06	5.30732e+06	3.22412e+06	5.21877e+06	2.01744e+06	2.18058e+06	1.93094e+06
TAG(55:9p)	1.20042e+07	1.37667e+07	1.2824e+07	1.63218e+07	1.19395e+07	1.02107e+07	2.44584e+07	1.21095e+07	1.9561e+07	8.93555e+06	6.54978e+06	8.40349e+06
TAG(55:5)	261197	1.60731e+06	2.28007e+06	3.39916e+06	1.27535e+06	2.1657e+06	6.01787e+06	618717	4.49521e+06	597282	434175	304237
TAG(30:0/8:0/18:1)	4.16257e+06	2.54012e+06	2.51731e+06	339527	3.46295e+06	3.74944e+06	613726	3.18484e+06	4.70031e+06	1.71006e+06	2.736e+06	334015
TAG(22:6/13:0/22:6)	5.83897e+06	8.19329e+06	7.79392e+06	9.85589e+06	7.61133e+06	5.91454e+06	1.10504e+07	4.35253e+06	1.14186e+07	5.99683e+06	4.54065e+06	4.33046e+06
TAG(21:4/18:2/18:2)	17.166	265137	361952	779540	17.166	306317	980558	432561	239228	646235	356560	250320
TAG(20:5/18:2/22:6)	788278	1.42669e+06	1.40829e+06	2.23929e+06	1.26605e+06	719533	2.25547e+06	17.166	2.9922e+06	1.101e+06	17.166	725114
TAG(20:3/20:3/22:4)	341953	1.02453e+06	894058	958661	1.09358e+06	629930	1.34379e+06	306271	290453	17.166	1.72861e+06	263050
TAG(20:1/18:1/22:6)	355071	3.13713e+06	1.43997e+06	2.47727e+06	1.31678e+06	525865	1.88278e+06	454351	1.98239e+06	4.75056e+06	737135	531093
TAG(20:1/18:1/18:2)	1.39343e+07	2.69618e+07	2.82743e+07	3.83046e+07	2.23364e+07	2.41819e+07	3.23923e+07	2.37085e+07	3.36433e+07	8.96933e+06	1.95172e+07	1.97936e+07
TAG(20:1/18:1/18:1)	1.20053e+07	2.4831e+07	2.84557e+07	4.25747e+07	1.9886e+07	2.29063e+07	2.44145e+07	1.97429e+07	2.72194e+07	8.67415e+06	1.50214e+07	20033055
TAG(20:0p/18:0/18:1)	419113	2.68851e+06	2.75585e+06	3.72945e+06	835476	3.70263e+06	1.14955e+06	2.30307e+06	3.92787e+06	873549	1.14668e+06	2.76534e+06
TAG(20:0p/16:0/20:4)	388308	1.40663e+06	1.10279e+06	1.60485e+06	945427	758103	913376	939542	2.0449e+06	1.08608e+06	492135	1.88119e+06
TAG(20:0p/16:0/18:1)	1.63066e+06	3.83808e+06	3.6358e+06	5.22814e+06	1.5362e+06	4.14305e+06	2.66518e+06	4.05686e+06	6.08212e+06	1.78834e+06	2.51043e+06	4.02456e+06
TAG(20:0e/18:1/20:1)	386902	468746	342731	17.166	17.166	1.02819e+06	17.166	318870	437171	6003.02	17.166	561565
TAG(20:0e/18:1/18:1)	396984	2.75966e+06	2.88171e+06	3.72942e+06	868122	4.0476e+06	1.13962e+06	2.26483e+06	4.28413e+06	812272	1.14236e+06	2.7358e+06
TAG(20:0e/16:0/18:1)	509175	2.71386e+06	2.98176e+06	4.47919e+06	1.256e+06	3.21011e+06	2.0727e+06	2.5487e+06	2.81214e+06	811248	2.27787e+06	2.71909e+06
TAG(20:0/18:1/22:5)	17.166	2.29431e+06	1.82424e+06	1.65077e+06	1.77455e+06	2.04739e+06	994713	2.03931e+06	1.49445e+06	17.166	1.30299e+06	314317
TAG(20:0/18:1/18:1)	2.16997e+07	2.91153e+07	2.92507e+07	4.2291e+07	2.34527e+07	22008471	2.77895e+07	2.02538e+07	2.7372e+07	1.08598e+07	1.48762e+07	1.60724e+07
TAG(20:0/16:0/18:1)	1.80221e+07	2.39778e+07	2.54452e+07	3.90698e+07	1.84733e+07	1.87925e+07	1.70891e+07	1.76049e+07	1.8635e+07	8.02021e+06	7.34095e+06	1.00302e+07
TAG(19:5/18:2/20:4)	7.13459e+06	1.16463e+07	1.14803e+07	1.55972e+07	9.09066e+06	9.75314e+06	1.3681e+07	7.17288e+06	1.33268e+07	5.88763e+06	5.74754e+06	5.49699e+06
TAG(19:1/18:1/18:2)	802785	1.97756e+06	1.856e+06	2.54396e+06	1.73682e+06	1.28722e+06	2.9498e+06	2.15506e+06	3.52262e+06	353108	403293	893081
TAG(19:1/18:1/18:1)	1.90242e+06	2.71299e+06	2.78537e+06	4.17859e+06	2.45598e+06	1.72155e+06	4.45344e+06	3.6141e+06	4.99243e+06	1.49013e+06	355327	722170
TAG(19:1/16:0/22:6)	291647	452607	547377	1.01993e+06	290568	331635	656967	274947	1.52891e+06	295814	102089	17.166
TAG(19:0/18:1/18:2)	303300	1.70069e+06	1.99257e+06	2.85994e+06	1.19113e+06	1.92666e+06	1.9339e+06	1.36116e+06	2.6947e+06	543996	967943	681422
TAG(19:0/18:1/18:1)	1.26054e+06	2.93667e+06	3.40981e+06	3608595	2.56481e+06	4.05603e+06	2.54217e+06	1.90653e+06	2.22e+06	451885	862313	1.56231e+06
TAG(18:4/18:2/22:6)	17.166	254422	424037	930784	17.166	341326	1.18505e+06	17.166	624023	350215	17.166	17.166
TAG(18:4/12:0/16:0)	1.17675e+08	1.16849e+08	1.4836e+08	1.70221e+08	1.16574e+08	1.58286e+08	211448318	1.32291e+08	1.27502e+08	1.38706e+08	2.73951e+07	126750535
TAG(18:3/18:2/22:6)	11003.6	4.51269e+06	5.22434e+06	7.0234e+06	3.97237e+06	4.67727e+06	6.9274e+06	2.28352e+06	9.32667e+06	4.26814e+06	3.05735e+06	3.88172e+06
TAG(18:3/18:2/20:5)	558036	1.04188e+06	1.22737e+06	1.73838e+06	815275	1.12847e+06	3.69667e+06	282009	2.53038e+06	800636	17.166	378434
TAG(18:3/17:1/18:2)	265351	203733	134521	403564	17.166	17.166	464344	17.166	383641	17.166	17.166	17.166
TAG(18:2/22:6/22:6)	1.80436e+06	2.8068e+06	1.81826e+06	2.14792e+06	1.51444e+06	1.79242e+06	2.09447e+06	1.26564e+06	2.63391e+06	1.58654e+06	1.71094e+06	1.36516e+06
TAG(18:2/20:4/22:6)	9.23536e+06	1.07195e+07	9.44276e+06	1.15079e+07	7.89238e+06	8.92799e+06	1.01277e+07	3.81925e+06	1.41963e+07	6.95054e+06	8.18114e+06	5.39539e+06
TAG(18:2/20:4/20:4)	1.39555e+07	2.26114e+07	2.05017e+07	2.3264e+07	1.76804e+07	2.05608e+07	2.4991e+07	1.17847e+07	2.89343e+07	1.28804e+07	1.81001e+07	1.15263e+07
TAG(18:2/18:2/24:7)	1.01149e+06	1.38565e+06	1.87256e+06	2.50152e+06	1.64417e+06	1.47199e+06	3.69313e+06	1.13048e+06	3.45277e+06	2.00299e+06	985871	432777
TAG(18:2/18:2/20:4)	7.35998e+06	9.78045e+06	8.96943e+06	1.0224e+07	5.85835e+06	1.08259e+07	1.36057e+07	4.49478e+06	1.37782e+07	5.50774e+06	2.49821e+06	3.19176e+06
TAG(18:2/17:1/22:6)	187999	195224	113336	340009	17.166	17.166	17.166	262389	244257	17.166	17.166	17.166
TAG(18:1p/18:1/18:1)	17.166	1.25801e+06	1.35654e+06	3.17754e+06	391424	500663	1.39287e+06	859397	1.95747e+06	403474	357506	722052
TAG(18:1/22:6/24:6)	17.166	319004	259149	430404	17.166	347043	612937	278702	697304	883191	497394	357278
TAG(18:1/22:6/22:6)	1.64891e+06	3.07832e+06	2.02208e+06	2.99797e+06	1.90466e+06	1.16361e+06	11282	828277	862518	981441	5.56873e+06	970985
TAG(18:1/22:4/22:6)	2.16933e+06	3.9567e+06	2.71375e+06	1.21461e+06	2.61412e+06	4.31253e+06	2.82972e+06	2.51275e+06	5.02872e+06	2.00807e+06	4.85562e+06	2.64127e+06
TAG(18:1/20:4/22:6)	3.56335e+06	4.12645e+06	3.49633e+06	4.16044e+06	2.95553e+06	3.37303e+06	3.52919e+06	2.34192e+06	6.41899e+06	2.9626e+06	4.4116e+06	2.64172e+06
TAG(18:1/20:4/22:5)	5.88383e+06	7.41969e+06	6.13504e+06	7.33258e+06	6.89323e+06	4.17931e+06	2.07165e+06	1.53901e+06	3.11425e+06	3.35151e+06	8.4281e+06	1.22851e+06
TAG(18:1/19:5/22:6)	2.86003e+06	4.47944e+06	4.34165e+06	5.06424e+06	3.38178e+06	4.57892e+06	7.8553e+06	2.86583e+06	4.06074e+06	2.66865e+06	5.11668e+06	912705
TAG(18:1/18:2/24:1)	17.166	245018	408364	402732	465966	356393	385779	630107	644880	17.166	17.166	337588
TAG(18:1/18:2/22:4)	1.69834e+07	3.97802e+07	3.2332e+07	6.6374e+07	9.01522e+06	2.16069e+07	1.68627e+07	1.7369e+07	2.63884e+07	3.16982e+06	2.86494e+07	1.50828e+07
TAG(18:1/18:2/22:1)	1.2253e+06	3.95637e+06	4.80793e+06	7.38435e+06	3.38463e+06	3.65479e+06	3.80642e+06	3.51234e+06	5.66541e+06	1.39226e+06	2.15381e+06	3.06505e+06
TAG(18:1/18:2/19:3)	17.166	81056	135093	405280	17.166	17.166	657044	248691	338334	17.166	17.166	17.166
TAG(18:1/18:2/18:3)	2.70256e+07	5.21758e+07	5.59669e+07	5.49534e+07	5.36568e+07	5.92905e+07	9.94075e+07	4.56887e+07	5.38889e+07	1.98669e+07	9.01773e+06	3.93658e+07
TAG(18:1/18:1/24:7)	5633.87	1.79672e+06	2.32674e+06	3.31449e+06	2.15524e+06	1.51049e+06	1.86606e+06	358024	457044	280488	315919	453357
TAG(18:1/18:1/22:6)	1.89574e+07	2.9506e+07	2.44059e+07	3.23282e+07	2.05011e+07	2.03884e+07	2.88389e+07	1.57077e+07	2.74792e+07	1.67942e+07	2.61799e+07	2.10671e+07
TAG(18:1/18:1/22:4)	5.70725e+06	1.30704e+07	1.47901e+07	2.88382e+07	7.83682e+06	7.69519e+06	3.2646e+07	1.54903e+06	1.93301e+07	2.62268e+06	8.37247e+06	3.71385e+06
TAG(18:1/18:1/22:1)	3.16404e+06	7.29484e+06	8.90824e+06	1.28801e+07	7.4486e+06	6.396e+06	9.46715e+06	6.37507e+06	9.38863e+06	2.62135e+06	4.08424e+06	6.94006e+06
TAG(18:1/18:1/22:0)	1.0456e+06	3.98197e+06	5.05194e+06	7.24995e+06	4.33551e+06	3.57036e+06	3.34521e+06	3.13302e+06	5.2972e+06	1.47686e+06	1.52933e+06	3.04288e+06
TAG(18:1/18:1/21:2)	6.7692e+06	9.76112e+06	9.53653e+06	1.27479e+07	8.74949e+06	7.11216e+06	1.14435e+07	5.43648e+06	1.15162e+07	3.2657e+06	4.54991e+06	5.34602e+06
TAG(18:1/18:1/21:1)	6.22866e+06	9.22036e+06	8.86014e+06	1.25574e+07	6.97018e+06	7.05286e+06	1.05758e+07	6.09636e+06	9.57123e+06	4.09343e+06	5.32918e+06	4.62674e+06
TAG(18:1/18:1/21:0)	17.166	192425	320708	308061	273233	380830	17.166	155618	658529	17.166	17.166	17.166
TAG(18:1/18:1/19:4)	9.59046e+06	1.19359e+07	1.13339e+07	1.58672e+07	1.06662e+07	7.46833e+06	1.08813e+07	8.46567e+06	1.06362e+07	4.3255e+06	6.40895e+06	6.51314e+06
TAG(18:1/18:1/18:3)	8.2997e+07	1.28424e+08	1.19212e+08	1.79339e+08	8.93872e+07	8.89087e+07	1.81515e+08	6.9384e+07	1.4984e+08	1.00716e+07	3.98117e+07	5.56867e+07
TAG(18:1/18:1/18:2)	6.01105e+07	8.52171e+07	8.22416e+07	1.12746e+08	6.72728e+07	6.67062e+07	1.42692e+08	5.07783e+07	1.19748e+08	5.03043e+07	2.86364e+07	4.0724e+07
TAG(18:1/18:1/18:1)	1.0769e+08	1.4581e+08	1.41173e+08	1.88201e+08	1.18922e+08	1.16398e+08	2.10759e+08	1.10937e+08	1.82307e+08	7.34459e+07	5.94182e+07	7.43561e+07
TAG(18:1/17:1/18:2)	4.18196e+06	6.58909e+06	6.73397e+06	9.1129e+06	6.16431e+06	4.9247e+06	1.11059e+07	5.35121e+06	6.89812e+06	2.91629e+06	2.67964e+06	4.69215e+06
TAG(18:0p/18:1/18:1)	813489	1.76558e+06	1.33703e+06	1.73082e+06	638856	1.64141e+06	1.27679e+06	2.07489e+06	2.44766e+06	649190	657312	2.37466e+06
TAG(18:0p/18:0/18:0)	246342	1.51304e+06	1.85784e+06	3.35769e+06	612944	1.60288e+06	1.61882e+06	259816	1.79273e+06	367752	817577	570639
TAG(18:0p/16:0/20:4)	17.166	1.19002e+06	1.26389e+06	1.36057e+06	971925	1.45917e+06	717093	1.70973e+06	1.39628e+06	535090	1.2541e+06	1.53337e+06
TAG(18:0p/16:0/18:2)	5807.65	1.07949e+06	921110	1.52801e+06	409476	825847	17.166	17.166	1.3555e+06	261041	366704	1.40964e+06
TAG(18:0p/16:0/18:1)	769904	3.27516e+06	3.32249e+06	5.44712e+06	2.03176e+06	2.48857e+06	2.29546e+06	2.8177e+06	5.09654e+06	1.40642e+06	1.42344e+06	1.92006e+06
TAG(18:0p/16:0/18:0)	1.17114e+06	2.96689e+06	3.03929e+06	4.26075e+06	1.99567e+06	2.86145e+06	2.07544e+06	2.94587e+06	3.74843e+06	800720	2.80903e+06	2.38905e+06
TAG(18:0p/16:0/16:0)	17.166	652992	775643	1.25909e+06	647952	419885	17.166	307334	796965	237391	393905	1.89009e+06
TAG(18:0e/18:1/20:4)	388308	1.41337e+06	1.15424e+06	1.73471e+06	969899	758103	937543	947275	2.04184e+06	1.02706e+06	488101	1.88846e+06
TAG(18:0e/18:1/18:2)	818768	1.79869e+06	1.3688e+06	1.73197e+06	641010	1.73342e+06	1.26511e+06	2.04991e+06	2.35036e+06	638378	638788	2.40113e+06
TAG(18:0e/18:1/18:1)	1.69014e+06	3.82794e+06	3.5991e+06	5.23794e+06	1.43153e+06	4.12782e+06	2.43549e+06	4.14176e+06	6.13898e+06	1.76082e+06	2.22213e+06	4.0699e+06
TAG(18:0e/16:0/22:6)	92106.6	268541	139706	285395	92741.5	40982.2	17.166	44757.6	410238	17.166	369369	342292
TAG(18:0e/16:0/18:2)	769904	3.52617e+06	3.7407e+06	6.74899e+06	2.03152e+06	2.44159e+06	2.29546e+06	2.8266e+06	5.08467e+06	1.40642e+06	1.35023e+06	1.92006e+06
TAG(18:0e/16:0/18:1)	1.13433e+06	2.98004e+06	3.15747e+06	4.69112e+06	2.06131e+06	2.71997e+06	2.07572e+06	2.92854e+06	3.74843e+06	784569	2.92969e+06	2.43209e+06
TAG(18:0e/16:0/18:0)	17.166	561971	648689	999634	17.166	946433	432540	474183	1.20507e+06	556169	312330	17.166
TAG(18:0e/16:0/16:0)	17.166	199406	240950	384229	17.166	338621	587683	17.166	699574	17.166	17.166	815324
TAG(18:0/22:6/22:6)	2.5824e+06	3.93749e+06	3.44359e+06	4.23832e+06	2.96051e+06	3.13194e+06	3.17494e+06	1.39336e+06	4.40704e+06	2.90641e+06	2.22518e+06	2.00655e+06
TAG(18:0/18:1/22:6)	3.86085e+06	21504038	2.5794e+07	5.37846e+07	8.18049e+06	1.54169e+07	2.66255e+07	8.10576e+06	2.62581e+07	4.55829e+06	9.31495e+06	1.35386e+07
TAG(18:0/18:1/22:4)	9.41965e+06	1.38679e+07	1.31943e+07	1.16517e+07	7.99683e+06	1.99343e+07	1.03444e+07	1.19055e+07	1.17009e+07	2.5677e+06	9.29471e+06	6.41455e+06
TAG(18:0/18:1/22:0)	17.166	593518	892122	1.56337e+06	259422	853572	602251	734007	347418	17.166	17.166	6614.07
TAG(18:0/18:1/20:4)	3.56524e+06	8.91094e+06	5.63461e+06	7.50126e+06	5.85736e+06	3.5452e+06	6.24628e+06	3.15891e+06	7.39652e+06	2.13953e+06	3.131e+06	2.33224e+06
TAG(18:0/18:1/20:1)	6.35237e+06	1.17738e+07	1.4535e+07	2.04363e+07	1.12498e+07	1.1919e+07	9.66882e+06	9.54295e+06	1.29438e+07	6.3564e+06	5.00729e+06	8.28316e+06
TAG(18:0/18:1/20:0)	7.62917e+06	9.62234e+06	1.04426e+07	1.42908e+07	8.13738e+06	8.89972e+06	6.75311e+06	6.84425e+06	7.08586e+06	3.49496e+06	2.85934e+06	5.79075e+06
TAG(18:0/18:1/18:2)	1.2925e+08	1.88319e+08	1.72582e+08	2.62728e+08	1.29659e+08	1.25358e+08	2.00524e+08	1.07805e+08	1.74552e+08	5.5816e+07	8.45828e+07	8.13572e+07
TAG(18:0/18:1/18:1)	8.93059e+07	1.12765e+08	1.05227e+08	1.49917e+08	8.60135e+07	79751496	1.20516e+08	7.55967e+07	1.10934e+08	4.44964e+07	4.51397e+07	5.25118e+07
TAG(18:0/16:0/20:3)	5.26058e+06	4.63597e+06	4.25807e+06	5.51012e+06	3.70905e+06	3.55504e+06	3.00622e+06	3.29322e+06	2.92547e+06	1.11409e+06	1.36945e+06	1.21446e+06
TAG(18:0/16:0/20:0)	2.64279e+06	3.66365e+06	3.97131e+06	4.00867e+06	3.59841e+06	4.30685e+06	2.15692e+06	3.24005e+06	2.03234e+06	2.53689e+06	872405	2.03769e+06
TAG(18:0/16:0/18:1)	9.22292e+07	9.85868e+07	8.46533e+07	1.40868e+08	6.04952e+07	5.2597e+07	6.98133e+07	4.50602e+07	6.99615e+07	2.32111e+07	2.47477e+07	3.57125e+07
TAG(18:0/16:0/18:0)	1.73076e+07	1.58369e+07	1.55665e+07	2.11086e+07	1.10084e+07	1.45826e+07	8.95869e+06	9.97723e+06	9.16418e+06	6.13938e+06	6.19672e+06	6.44499e+06
TAG(18:0/16:0/17:0)	1.83821e+06	1.16217e+06	1.20392e+06	1.8186e+06	868948	924221	573673	1.52144e+06	645909	685607	17.166	17.166
TAG(18:0/16:0/16:0)	2.68967e+07	2.46879e+07	2.32447e+07	3.35549e+07	1.85196e+07	1.76596e+07	1.73623e+07	1.42847e+07	1.72482e+07	8.96652e+06	8.03809e+06	1.00872e+07
TAG(17:4/16:0/20:4)	680938	2.03425e+06	2.29843e+06	954800	523785	5.41671e+06	4.80818e+07	2.63472e+07	1.16939e+06	2.99328e+06	1.96447e+06	1.88115e+07
TAG(17:0/18:2/22:6)	17.166	425206	397033	831590	17.166	359509	1.04156e+06	507069	872804	691763	358711	295934
TAG(17:0/18:2/20:3)	1.05891e+06	1.86962e+06	1.83029e+06	4.00855e+06	986517	495816	982014	423684	270263	17.166	613118	377868
TAG(17:0/18:1/22:6)	17.166	386659	379990	558294	274324	307352	1.94967e+06	17.166	383943	17.166	17.166	17.166
TAG(17:0/18:1/18:2)	7.6179e+06	1.09863e+07	1.04265e+07	1.41547e+07	9.69725e+06	7.42759e+06	1.42553e+07	5.38017e+06	1.21671e+07	4.19618e+06	5.06894e+06	4.84367e+06
TAG(17:0/18:1/18:1)	4.06585e+06	6.26797e+06	6.07791e+06	9.67429e+06	4.10246e+06	4.45696e+06	7.37406e+06	3.80195e+06	6.74278e+06	2.85143e+06	1.51436e+06	2.94667e+06
TAG(16:2/18:2/18:3)	17.166	258473	210961	632882	17.166	17.166	591783	17.166	419574	17.166	17.166	208704
TAG(16:1/18:2/18:3)	3.08083e+06	2.85728e+06	2.87029e+06	2.09141e+06	3.09742e+06	3.42203e+06	1.53247e+07	2.67959e+06	3.00934e+06	2.74302e+06	2.66967e+06	1.8376e+06
TAG(16:1/14:0/18:2)	2.41828e+06	3.35326e+06	3.06646e+06	5.05218e+06	2.32266e+06	1.82453e+06	4.75218e+06	2.73788e+06	6.00328e+06	626420	695099	795213
TAG(16:1/12:0/18:2)	17.166	285022	307794	558441	364943	17.166	307373	17.166	619496	17.166	17.166	17.166
TAG(16:0e/18:1/20:3)	17.166	1.24672e+06	1.38541e+06	3.25685e+06	398446	500935	1.44158e+06	884370	1.91229e+06	404381	357324	722325
TAG(16:0e/18:1/18:2)	290904	1.1342e+06	917261	1.51646e+06	409476	825847	17.166	17.166	1.3555e+06	261041	366704	1.40964e+06
TAG(16:0e/16:0/18:2)	17.166	441566	429146	1.01424e+06	17.166	273195	17.166	17.166	681084	17.166	391294	17.166
TAG(16:0e/16:0/18:1)	17.166	655404	780398	1.26067e+06	662510	418018	17.166	300810	781346	244434	390584	1.89009e+06
TAG(16:0/20:5/22:4)	8.94717e+06	1.40142e+07	1.42689e+07	1.74251e+07	1.65654e+07	8.81623e+06	6.44733e+06	3.27752e+06	1.72878e+07	8.86943e+06	1.64883e+06	9.06569e+06
TAG(16:0/18:2/20:5)	7.56058e+06	1.37977e+07	1.47636e+07	1.70882e+07	1.00131e+07	1.71894e+07	4.62155e+07	7.19094e+06	3.22877e+07	6.97528e+06	959399	6.26501e+06
TAG(16:0/18:2/18:3)	1.35816e+07	1.26093e+07	1.30386e+07	2.04949e+07	1.2717e+07	5.90393e+06	3.5716e+07	9.6201e+06	2.47779e+07	3.92151e+06	2.75724e+06	7.09555e+06
TAG(16:0/18:1/24:0)	306314	432579	618861	1.25003e+06	17.166	606557	17.166	315718	341261	310702	17.166	323560
TAG(16:0/18:1/23:5)	17.166	1.70586e+06	2.33609e+06	3.74762e+06	1.77235e+06	1.48831e+06	1.54343e+06	2.33927e+06	2.10856e+06	504259	727676	1.33063e+06
TAG(16:0/18:1/22:0)	1.60338e+06	3.07948e+06	3.63929e+06	5.78016e+06	1.64952e+06	3.48818e+06	2.83662e+06	3.52278e+06	3.27599e+06	984138	1.06783e+06	2.39067e+06
TAG(16:0/18:1/21:1)	319240	1.533e+06	1.81779e+06	3.41766e+06	1.27933e+06	756396	1.63526e+06	1.83026e+06	2.42048e+06	449668	804819	1.27566e+06
TAG(16:0/18:1/21:0)	365343	468244	585232	880318	566513	308864	815092	17.166	651073	355197	17.166	829781
TAG(16:0/18:1/20:3)	1.51333e+08	2.1028e+08	1.91319e+08	2.82968e+08	1.51157e+08	1.39832e+08	2.47039e+08	1.18652e+08	2.17054e+08	6.5629e+07	8.33815e+07	8.4346e+07
TAG(16:0/18:1/20:1)	1.85138e+07	2.22926e+07	2.11872e+07	3.04742e+07	1.75523e+07	1.5535e+07	2.06866e+07	1.35847e+07	1.84469e+07	6.97743e+06	1.07145e+07	1.18592e+07
TAG(16:0/18:1/19:4)	1.21804e+07	1.31007e+07	1.10792e+07	1.62524e+07	9.88507e+06	7.10002e+06	1.0343e+07	6.407e+06	1.0262e+07	3.55309e+06	2.96417e+06	4.81736e+06
TAG(16:0/18:1/19:0)	1.50052e+06	2.76127e+06	2.72498e+06	3.58077e+06	1.77936e+06	2.81482e+06	1.45857e+06	1.31697e+06	2.9434e+06	463835	420671	1.39383e+06
TAG(16:0/18:1/18:3)	149468033	222391089	2.27593e+08	3.21208e+08	1.77312e+08	1.84258e+08	4.97613e+08	1.30565e+08	3.50569e+08	1.12565e+08	5.75851e+07	9.97253e+07
TAG(16:0/18:1/18:2)	6.82267e+07	8.2672e+07	8.33105e+07	9.65097e+07	7.67214e+07	7.67002e+07	1.14004e+08	6.66677e+07	1.02481e+08	5.24599e+07	4.02041e+07	5.18667e+07
TAG(16:0/18:1/18:1)	2.59679e+08	3.40185e+08	3.15043e+08	4.60831e+08	240324190	2.43973e+08	3.91456e+08	2.172e+08	3.24582e+08	1.17499e+08	1.16249e+08	1.41009e+08
TAG(16:0/17:1/18:1)	7.78404e+06	1.05248e+07	1.05031e+07	1.395e+07	9.16168e+06	8.39757e+06	1.19913e+07	8.13719e+06	1.09416e+07	3.91232e+06	3.98775e+06	5.9131e+06
TAG(16:0/17:0/22:6)	303867	964330	967589	1.18251e+06	806650	913604	2.3245e+06	369480	2.34723e+06	17.166	358936	17.166
TAG(16:0/17:0/18:1)	3.39222e+06	5.32341e+06	5.39596e+06	7.4237e+06	5.14237e+06	3.62181e+06	4.53051e+06	3.66992e+06	4.55034e+06	1.75042e+06	1.21949e+06	2.01003e+06
TAG(16:0/16:1/18:2)	3.03136e+07	3.71495e+07	3.64275e+07	5.41034e+07	3.25776e+07	2.26015e+07	6.42748e+07	2.8901e+07	4.49788e+07	1.96524e+07	1.39201e+07	2.13756e+07
TAG(16:0/16:0/23:5)	3.31588e+06	3.83732e+06	3.90862e+06	6.08337e+06	2.86902e+06	2.77348e+06	2.55634e+06	2.11222e+06	3.48595e+06	1.13919e+06	975952	2.22256e+06
TAG(16:0/16:0/18:2)	8.02195e+07	9.51026e+07	8.95431e+07	1.33885e+08	7.1444e+07	6.33004e+07	130264426	6.40923e+07	8.89659e+07	3.93811e+07	3.39543e+07	4.24265e+07
TAG(16:0/16:0/18:1)	7.66932e+07	8.81901e+07	7.99354e+07	1.21625e+08	6.48824e+07	5.32992e+07	9.01701e+07	5.27653e+07	7.46479e+07	2.99871e+07	3.19339e+07	3.99105e+07
TAG(16:0/16:0/17:0)	1.67804e+06	1.44085e+06	1.47653e+06	1.51825e+06	2.07063e+06	840704	1.53625e+06	2.95144e+06	1.79996e+06	700662	1.4546e+06	807830
TAG(16:0/16:0/16:0)	1.28558e+07	1.47322e+07	1.4335e+07	1.83402e+07	1.29134e+07	1.17515e+07	1.41191e+07	1.01002e+07	1.1481e+07	7.94227e+06	5.24629e+06	8.28086e+06
TAG(16:0/15:2/18:2)	17.166	191723	199733	324482	274716	17.166	706900	17.166	510514	17.166	17.166	17.166
TAG(16:0/14:0/18:2)	9.97592e+06	1.03119e+07	9.6959e+06	1.55379e+07	8.03567e+06	5.51411e+06	1.33528e+07	6.93719e+06	1.02432e+07	4.67504e+06	3.68149e+06	5.13984e+06
TAG(16:0/14:0/18:1)	1.36269e+07	1.41236e+07	1.25104e+07	2.09622e+07	9.20421e+06	7.36464e+06	1.42645e+07	1.12325e+07	1.27328e+07	8.27972e+06	7.37671e+06	7.08246e+06
TAG(16:0/14:0/16:0)	3.378e+06	3.99438e+06	3.7931e+06	4.29886e+06	4.17083e+06	2.90961e+06	4.60614e+06	2.72777e+06	2.80929e+06	1.19737e+06	2.78878e+06	2.19815e+06
TAG(16:0/14:0/14:0)	1.64064e+06	2.01277e+06	2.10462e+06	2.36568e+06	2.45529e+06	1.49288e+06	2.4309e+06	1.4392e+06	1.79624e+06	2.97638e+06	1.07269e+06	2.81878e+06
TAG(16:0/12:0/20:5)	17.166	634615	647405	1.93679e+06	5424.93	17.166	406271	6282.37	569934	17.166	17.166	318683
TAG(16:0/12:0/18:2)	2.20094e+06	2.41993e+06	2.58568e+06	3.54657e+06	1.96761e+06	2.24285e+06	2.13818e+06	433267	1.7144e+06	442961	304900	412102
TAG(16:0/12:0/18:1)	4.59186e+06	3.54281e+06	2.65254e+06	1.30922e+06	3.43005e+06	3.21835e+06	5.23604e+06	7.2935e+06	5.13302e+06	2.59427e+06	2.16829e+06	2.36217e+06
TAG(16:0/10:0/18:1)	833760	793514	649695	1.43638e+06	505338	7365.64	671616	475088	322444	7902.77	17.166	393188
TAG(15:1/18:1/22:6)	1.06036e+06	1.30103e+06	1.02538e+06	913435	1.17121e+06	991504	2.5126e+06	823052	1.18827e+06	594204	1.29021e+06	390812
TAG(15:0/18:2/22:6)	224111	248478	188388	565163	17.166	17.166	291408	17.166	352370	17.166	17.166	17.166
TAG(15:0/18:2/18:3)	17.166	207062	308274	798976	125845	17.166	531004	17.166	261998	17.166	17.166	17.166
TAG(15:0/18:2/18:2)	555746	2.09398e+06	2.46217e+06	3.87594e+06	1.39808e+06	2.1125e+06	4.31787e+06	860708	3.37212e+06	1.21358e+06	894420	422098
TAG(15:0/18:1/22:6)	17.166	391474	376237	299363	519761	309588	622221	17.166	1.25251e+06	17.166	313417	318139
TAG(15:0/18:1/18:2)	5.4341e+06	7.61017e+06	8.27349e+06	1.00045e+07	7.77485e+06	7.04112e+06	1.24883e+07	7.30798e+06	1.03977e+07	3.47935e+06	3.48467e+06	4.04434e+06
TAG(15:0/16:1/18:2)	407063	896314	1.35405e+06	2.94472e+06	292186	825229	1.32785e+06	293266	1.60835e+06	17.166	290708	17.166
TAG(15:0/16:1/16:1)	1.56666e+06	1.50141e+06	1.39561e+06	1.54857e+06	1.62078e+06	1.01747e+06	983075	2.8771e+06	1.52136e+06	1.32475e+06	1.11111e+06	355197
TAG(15:0/16:0/18:2)	2.8272e+06	3.6678e+06	3.98376e+06	4.51601e+06	2.8705e+06	4.56477e+06	4.97217e+06	4.16621e+06	3.19022e+06	2.58048e+06	3.4345e+06	2.53007e+06
TAG(15:0/16:0/18:1)	4.49472e+06	5.08547e+06	4.7509e+06	5.58348e+06	3.73894e+06	4.93028e+06	4.19716e+06	4.87896e+06	5.67919e+06	3.65177e+06	2.67393e+06	3.50342e+06
TAG(15:0/16:0/16:1)	4.81644e+06	3.28984e+06	3.0221e+06	3.16931e+06	3.57396e+06	2.32302e+06	4.08556e+06	4.84922e+06	3.0981e+06	2.60308e+06	1.42822e+06	3.71097e+06
TAG(15:0/16:0/16:0)	810850	2.15848e+06	2.73176e+06	3.56696e+06	3.40618e+06	1.22215e+06	1.62643e+06	2.95817e+06	2.60079e+06	3.85707e+06	2.27447e+06	2.67432e+06
TAG(14:0/18:2/18:3)	575126	615375	738203	1.10723e+06	484330	623046	5.48247e+06	17.166	1.55432e+06	297232	298940	91182
TAG(12:0/18:2/18:2)	1.15172e+06	1.61274e+06	1.94113e+06	1.68049e+06	2.94191e+06	1.20101e+06	3.43905e+06	584070	3.22171e+06	408254	2.0732e+06	7.33965e+06
TAG(12:0/14:0/14:0)	1.20261e+06	1.44008e+06	1.67174e+06	2.3488e+06	1.30449e+06	1.36195e+06	2.63889e+06	1.42131e+06	1.63903e+06	1.28213e+06	1.5306e+06	1.69731e+06
TAG(12:0/12:0/14:0)	2.03402e+06	4.15773e+06	5.63591e+06	5.55145e+06	3.37316e+06	7.98311e+06	2.02903e+06	1.6569e+06	2.2197e+06	2.78515e+06	1.70586e+06	2.66643e+06
TAG(12:0/12:0/12:0)	2.6069e+06	3.31593e+06	3.89626e+06	5.54951e+06	3.26445e+06	2.87481e+06	1.94989e+06	3.35947e+06	2.31932e+06	2.89003e+06	4.03344e+06	3.15645e+06
SQDG(50:12)	57132.7	22634.4	18679.8	28708.6	27330.9	17.166	17.166	17.166	17.166	17.166	14026.9	17.166
SQDG(44:2)	43605.9	73307.3	89512.6	138510	56778.5	73248.8	118839	17.166	102008	17.166	17.166	32587.5
SQDG(35:3)	109659	136882	191486	293070	40578.3	240809	394618	50021.7	145585	49031.1	63015.2	79574
SQDG(33:3)	291134	420168	602968	591266	507511	710128	808708	453006	456933	343212	379045	431955
SQDG(18:0/18:0)	2.97784e+06	2809750	3.1201e+06	3.41096e+06	3.07836e+06	2.87098e+06	3.98017e+06	2.47991e+06	2.31941e+06	2.91591e+06	1.75573e+06	2.73228e+06
So(d20:1)	81102.4	149024	163526	83604.3	141357	265617	636907	255010	215250	87973.5	104127	108451
So(d18:2)	186332	165302	150769	154461	994.624	296853	137872	221719	176978	113957	144707	71075.2
So(d18:1)	505783	777158	787834	708336	744328	910838	677271	608041	528988	917708	561001	885604
So(d18:0)	556624	603113	419713	484730	477854	296555	977441	254282	458231	1.47543e+06	317350	283436
So(d17:1)	1.12458e+06	1.6171e+06	1.7663e+06	1.84248e+06	1.55145e+06	1.90497e+06	2.15397e+06	2.50513e+06	1.61497e+06	2.11769e+06	1.81799e+06	1.82109e+06
So(d16:1)	9.43765e+07	9.39872e+07	9.73596e+07	9.63747e+07	9.24883e+07	1.03216e+08	9.47603e+07	9.64387e+07	9.93441e+07	1.40594e+08	9.73473e+07	1.37039e+08
SM(d44:7)	4.58097e+07	4.30139e+07	4.88534e+07	3.74445e+07	5.62027e+07	5.2913e+07	4.00392e+07	4.97245e+07	4.23287e+07	3.38036e+07	2.15915e+07	2.95965e+07
SM(d43:1)	92963.2	82785.6	106988	160357	34724.6	125883	337067	223772	59511.3	36142.4	36875.1	73551.6
SM(d42:5)	4.91961e+06	2.59784e+06	490288	454869	592851	423143	750857	205171	166225	3.01994e+06	3.84657e+06	4.69698e+06
SM(d42:4)	7.56307e+06	5.54027e+06	4.8555e+06	4.3653e+06	3.63989e+06	6.56131e+06	6.41264e+06	2.83262e+06	4.3279e+06	7.09945e+06	2.01298e+06	6.07131e+06
SM(d42:3)	1.10668e+07	8.37366e+06	9.29346e+06	8.93943e+06	1.01032e+07	8.83776e+06	9.58489e+06	7.20975e+06	5.6168e+06	9.90909e+06	4.85908e+06	9.65555e+06
SM(d42:1)	1.33033e+07	1.44301e+07	1.77201e+07	2.35578e+07	1.27994e+07	1.68033e+07	2.34244e+07	1.32724e+07	1.75292e+07	1.24151e+07	4.4317e+06	1.38638e+07
SM(d41:2)	2.81341e+07	2.04893e+07	2.16083e+07	2.00156e+07	2.26995e+07	2.21097e+07	2.80168e+07	2.32133e+07	2.238e+07	2.66734e+07	9.40494e+06	2.01517e+07
SM(d38:2)	1.44675e+07	9.53319e+06	1.0012e+07	1.07236e+07	9.75851e+06	9.55388e+06	1.42265e+07	9.96444e+06	7.10958e+06	1.7729e+07	3.32899e+06	1.2217e+07
SM(d36:2)	3.07087e+07	2.04801e+07	1.96195e+07	1.69599e+07	2.17084e+07	2.01901e+07	2.44561e+07	2.19933e+07	1.34253e+07	3.18381e+07	1.46509e+07	2.87172e+07
SM(d35:1)	995020	881334	901684	872938	1.13024e+06	701875	764319	878863	631514	1.04077e+06	430345	1.11957e+06
SM(d34:4)	1.60005e+06	1.04164e+06	955780	716131	1.37887e+06	772337	2.487e+06	997768	849732	657806	363365	693858
SM(d34:0)	1.95418e+07	1.83352e+07	1.87089e+07	1.79334e+07	2.12517e+07	1.69417e+07	2.15373e+07	1.71298e+07	1.23056e+07	1.44295e+07	7.65278e+06	1.77984e+07
SM(d32:1)	6.84728e+07	5.13248e+07	5.32384e+07	5.0526e+07	5.52149e+07	5.39742e+07	9.22476e+07	4.74932e+07	4.24407e+07	4.53761e+07	2.25901e+07	4.45476e+07
SM(d22:1/20:1)	6.83191e+07	6.12182e+07	5.72834e+07	6.0606e+07	6.02744e+07	5.09699e+07	5.75387e+07	5.07195e+07	4.3876e+07	5.7654e+07	3.79561e+07	7.15894e+07
SM(d22:1/19:1)	7.23305e+06	5.04533e+06	5.23213e+06	5.58732e+06	4.96804e+06	5.14104e+06	6.07116e+06	5.50721e+06	4.01433e+06	5.89073e+06	2.56566e+06	5.64557e+06
SM(d22:1/18:2)	1.77585e+06	896477	613071	300593	1.08044e+06	458182	586830	674103	505703	2.06511e+06	568184	467865
SM(d22:0/20:3)	1.67312e+07	1.31302e+07	1.12434e+07	1.03079e+07	13078170	1.0344e+07	9.66975e+06	1.14501e+07	7.80166e+06	1.32856e+07	8.61702e+06	1.57535e+07
SM(d22:0/18:2)	1.54787e+07	1.19529e+07	1.38604e+07	1.27515e+07	1.39991e+07	1.48308e+07	1.69872e+07	1.33624e+07	1.09821e+07	1.55264e+07	4.30627e+06	1.69612e+07
SM(d22:0/18:0)	534379	683294	868452	1.21012e+06	559965	835273	1.2441e+06	7.86211e+06	928449	729489	1.23633e+06	610530
SM(d20:0/18:2)	1.69823e+06	1.35988e+06	1.47e+06	1.6283e+06	1.35733e+06	1.42438e+06	2.03445e+06	34437.9	1.24921e+06	2.7474e+06	539290	1.95975e+06
SM(d20:0/18:1)	5.95887e+06	5.19261e+06	6.04966e+06	7.41637e+06	4.80191e+06	5.9307e+06	9.57738e+06	5.11753e+06	4.85868e+06	8.45674e+06	1.88916e+06	7.84242e+06
SM(d18:2/18:3)	1.03619e+07	9.49287e+06	1.13058e+07	9.39763e+06	1.38454e+07	1.06743e+07	1.61611e+07	1.05113e+07	1.05511e+07	1.12959e+07	4.78615e+06	9.98775e+06
SM(d18:2/16:0)	4.30312e+08	3.01114e+08	328521866	3.41785e+08	3.4235e+08	301430012	5.15137e+08	2.37325e+08	2.9197e+08	3.12074e+08	1.15927e+08	2.72713e+08
SM(d18:1/26:5)	1.66348e+06	8.86008e+06	9.78752e+06	7.88273e+06	1.14312e+07	1.00486e+07	6.44184e+06	6.12795e+06	5.19763e+06	1.09589e+07	4.85908e+06	1.15615e+07
SM(d18:1/26:4)	8.02208e+07	6.34411e+07	5.62602e+07	6.22783e+07	5.37845e+07	5.27179e+07	6.18333e+07	4.77397e+07	4.92426e+07	6.20952e+07	2.97612e+07	6.48657e+07
SM(d18:1/26:3)	14723422	1.34804e+07	1.54509e+07	1.87307e+07	1.25291e+07	1.50929e+07	2.26555e+07	1.07724e+07	1.48635e+07	9.74521e+06	2.5992e+06	1.07988e+07
SM(d18:1/25:3)	1.09706e+07	9.1076e+06	1.04543e+07	1.29054e+07	7.85987e+06	1.05976e+07	1.5069e+07	8.73465e+06	8.4703e+06	5.968e+06	2.77175e+06	5.94777e+06
SM(d18:1/24:3)	5.81811e+07	5.68275e+07	7.19252e+07	8.52889e+07	5.79594e+07	7.25273e+07	8.30891e+07	6.16636e+07	6.17643e+07	7.18898e+07	1.39758e+07	6.77859e+07
SM(d18:1/24:2)	8.38352e+07	6.27998e+07	5.22331e+07	5.16064e+07	5.22588e+07	5.28341e+07	6.00099e+07	5.48126e+07	4.05734e+07	6.86839e+07	4.45686e+07	7.26611e+07
SM(d18:1/24:1)	2.98314e+08	2.5674e+08	2.43836e+08	2.57816e+08	2.53975e+08	2.19717e+08	2.59354e+08	2.18991e+08	187322553	2.37131e+08	1.3374e+08	2.62981e+08
SM(d18:1/23:0)	2.72471e+07	3.0641e+07	3.84056e+07	5.09122e+07	2.86669e+07	3.56377e+07	4.28428e+07	3.59311e+07	3.58061e+07	3.00884e+07	1.0207e+07	2.21089e+07
SM(d18:1/22:3)	5.10862e+06	3.68333e+06	4.14666e+06	5.99571e+06	3.75982e+06	2.68445e+06	908783	2.94265e+06	1.62337e+06	6.28897e+06	206155	2.84161e+06
SM(d18:1/22:1)	7.16686e+07	5.44927e+07	6.28652e+07	4.42675e+07	7.03191e+07	7.40089e+07	8.027e+07	6.76777e+07	3.9065e+07	7.33541e+07	1.54681e+07	6.85164e+07
SM(d18:1/22:0)	2.31279e+08	236572209	3.02005e+08	3.38226e+08	2.56872e+08	3.10917e+08	4.13974e+08	2.61311e+08	257833177	267492256	4.66192e+07	2.51636e+08
SM(d18:1/20:3)	9.16992e+06	6.65571e+06	5.44826e+06	3.77054e+06	5.78244e+06	6.79181e+06	7.81264e+06	6.07958e+06	4.38033e+06	8.75362e+06	4.97323e+06	8.09666e+06
SM(d18:1/20:0)	2.82351e+07	2.15703e+07	2.40163e+07	2.70401e+07	1.93848e+07	2.5624e+07	4.17086e+07	2.13062e+07	1.70331e+07	3.84551e+07	9.6782e+06	2.89745e+07
SM(d18:1/18:3)	7.4671e+07	6.67057e+07	6.28837e+07	6.5891e+07	6.85205e+07	5.42396e+07	7.44047e+07	6.03655e+07	4.97683e+07	6.40421e+07	4.36066e+07	7.44899e+07
SM(d18:1/18:0)	8.26139e+07	5.28434e+07	4.46392e+07	4.27517e+07	4.71607e+07	4.40053e+07	5.83613e+07	4.40472e+07	2.98678e+07	7.69151e+07	3.19554e+07	6.40463e+07
SM(d18:1/17:0)	4.65742e+06	3.81299e+06	3.68076e+06	4.63237e+06	3.48402e+06	2.92589e+06	4.71067e+06	2.16911e+06	1.41241e+06	4.96864e+06	1.26493e+06	3.80303e+06
SM(d18:1/16:0)	569199969	4.70808e+08	4.55528e+08	4.90447e+08	4.79152e+08	3.96984e+08	4.94013e+08	4.17963e+08	3.30037e+08	4.63326e+08	2.9124e+08	4.71238e+08
SM(d18:0/18:1)	1.26334e+07	9333626	8.32375e+06	7.99062e+06	8.66531e+06	8.31531e+06	1.18668e+07	8.2772e+06	6.80979e+06	1.27067e+07	6.66167e+06	1.16866e+07
SM(d17:1/24:3)	3.80562e+06	2.84301e+06	3.46981e+06	3.90461e+06	2.75896e+06	3.74586e+06	6.76695e+06	4.5793e+06	3.09651e+06	3.96892e+06	17.166	1.88981e+06
SM(d17:1/22:0)	1.33814e+07	1.32615e+07	1.70217e+07	1.93933e+07	1.16967e+07	1.9975e+07	2.62624e+07	1.80298e+07	1.3531e+07	1.56085e+07	2.67169e+06	9.96015e+06
SM(d17:1/18:3)	2.36684e+06	2.37946e+06	2.51942e+06	2.6491e+06	2.64941e+06	2.25976e+06	4.38119e+06	2.29464e+06	2.41064e+06	599618	460426	1.94159e+06
SM(d17:1/16:0)	1.82811e+07	1.52903e+07	1.64272e+07	2.06607e+07	1.54891e+07	1.31317e+07	2.38566e+07	1.49913e+07	1.2681e+07	1.8203e+07	7.96686e+06	1.34191e+07
PS(47:11)	165813	81595.8	80722	64849.5	94850.7	82465.9	17.166	119910	17.166	38262.8	17.166	17.166
PS(45:9)	3.25585e+06	1.65706e+06	1.58946e+06	1.04072e+06	2.29215e+06	1.43551e+06	882631	2.12211e+06	873170	1.97507e+06	1.24518e+06	2.23801e+06
PS(45:8)	340770	151371	138694	88811	260207	67064.5	30237.8	177366	29939.7	65869.6	33823.4	86601.1
PS(45:6)	1.76305e+06	1.09559e+06	1.17265e+06	997100	1.38652e+06	1.13433e+06	902777	881595	538170	733046	910229	912089
PS(45:5)	1.25732e+06	1.0708e+06	1.35536e+06	1.34904e+06	1.57134e+06	1.14572e+06	1.00803e+06	1.07839e+06	1.14153e+06	750631	378464	949546
PS(43:8)	147972	76589.8	78325.7	54503.9	150705	29768.4	121733	118250	93851.6	37092.4	22872.3	89688.9
PS(43:7)	8.94947e+06	5.4803e+06	5.85737e+06	4.26945e+06	8.39546e+06	4.90721e+06	3.56344e+06	5.7508e+06	3.75135e+06	5.19468e+06	4.4432e+06	5.92073e+06
PS(43:6)	1.53496e+06	864911	918817	666688	1.1762e+06	913562	321111	927477	501703	1.04513e+06	1.39198e+06	940481
PS(43:5)	1.14845e+08	7.35235e+07	6.72226e+07	1.11393e+08	1.48186e+06	8.87927e+07	1.0445e+08	1.08073e+06	7.15504e+07	8.65361e+07	2.08312e+06	9.15499e+07
PS(43:4)	5.50591e+06	5.05802e+06	5.87313e+06	5.72603e+06	6.58261e+06	5.31076e+06	5.17917e+06	5.34377e+06	4.53378e+06	5.99127e+06	4.3496e+06	5.18438e+06
PS(43:3)	1.73199e+06	1.63114e+06	1.78532e+06	2.11337e+06	1.64457e+06	1.59801e+06	1.84949e+06	1.47283e+06	1.39255e+06	1.40496e+06	1.21479e+06	1.51758e+06
PS(43:2)	669616	388894	414786	232027	598573	413759	118662	437475	283176	29885.4	223286	87020.6
PS(42:9)	66488.1	175306	266147	202302	151840	444301	505849	141341	316575	17936.3	230084	117625
PS(42:8)	406187	1.04796e+06	1.37466e+06	1.74512e+06	826806	1.55205e+06	2.43667e+06	598402	1.20113e+06	291813	356451	549322
PS(42:5p)	824100	576344	610942	623600	762108	447117	324942	552867	517650	428064	368722	1.09554e+06
PS(42:5)	3.37915e+06	2.50626e+06	2.81361e+06	2.66928e+06	2.94355e+06	2.82802e+06	2.65403e+06	2.76314e+06	1.98501e+06	2.74811e+06	1.65747e+06	3.4453e+06
PS(41:5)	2.7651e+07	1.89667e+07	2.13429e+07	1.53493e+07	3.09701e+07	1.77093e+07	1.44731e+07	2.28893e+07	1.20318e+07	1.5609e+07	1.53687e+07	1.88516e+07
PS(41:4)	1.36518e+07	1.08032e+07	1.22148e+07	1.01915e+07	1.33058e+07	1.31471e+07	1.15026e+07	1.13478e+07	8.898e+06	8.88213e+06	2.03531e+07	1.126e+07
PS(41:3)	1.79137e+07	1.63489e+07	2.02883e+07	9.21032e+06	3.44488e+07	1.72057e+07	7.15322e+06	1.33481e+07	6.32311e+06	9.43061e+06	7.52047e+06	1.18568e+07
PS(41:2)	7.38873e+06	6.23223e+06	7.07752e+06	6.57086e+06	8.69994e+06	5.96176e+06	5.62844e+06	6.76023e+06	5.37856e+06	4.54151e+06	4.95219e+06	5.19367e+06
PS(40:8p)	1.05925e+06	1.06422e+06	1.24768e+06	1.30662e+06	1.02482e+06	1.41162e+06	1.42112e+06	974250	960854	951350	355186	869470
PS(40:6)	3.10121e+06	4.01132e+06	4.82448e+06	5.42411e+06	4.04492e+06	5.00443e+06	5.91493e+06	3.08017e+06	4.07417e+06	1.85904e+06	2.49032e+06	2.23124e+06
PS(40:5p)	1.64074e+06	1.20839e+06	1.26981e+06	1.12929e+06	1.48858e+06	1.19154e+06	889275	1.6231e+06	567541	927035	602267	1.61247e+06
PS(40:5)	220.623	25558.9	42524.7	31917.7	55423.2	40233.1	577.836	17.166	59278	17.166	17.166	175.841
PS(40:4)	679136	438910	505138	375790	762869	376754	252519	624029	203956	249030	593293	293114
PS(40:2)	1.26991e+06	770328	832810	618997	983319	896115	635503	643770	611722	731246	903498	602000
PS(39:4)	5.38289e+06	3.24275e+06	3.14465e+06	2.63366e+06	3.53198e+06	3.26831e+06	1.46222e+06	4.18805e+06	1.10453e+06	2.80867e+06	3.31822e+06	4.26101e+06
PS(39:3)	4.85027e+07	3.66578e+07	4.20508e+07	4.57378e+07	4.57191e+07	3.46955e+07	3.81349e+07	3.39389e+07	2.14797e+07	1.95811e+07	1.26925e+07	1.9432e+07
PS(39:2)	8.47921e+07	6.14771e+07	6.82826e+07	6.23445e+07	8.15783e+07	6.0925e+07	5.56701e+07	6.19151e+07	4.15258e+07	4.95913e+07	4.34571e+07	5.46654e+07
PS(39:1)	7.56111e+08	6.49702e+08	7.0896e+08	7.88137e+08	6.92061e+08	6.46682e+08	7.4032e+08	5.76614e+08	532866208	4.57563e+08	3.31314e+08	5.32396e+08
PS(39:0)	8.49862e+07	7.72922e+07	8.89908e+07	9.93471e+07	8.21775e+07	8.54477e+07	1.03545e+08	6.86192e+07	6.81108e+07	5.00556e+07	3.83722e+07	6.29535e+07
PS(38:6p)	1.04006e+06	777683	817602	827786	701966	923053	975313	844830	478415	726807	497451	883129
PS(38:3p)	709663	638542	746470	704625	893198	641587	766617	522144	358384	320537	332573	683653
PS(38:3)	308148	243399	279005	427378	231164	178473	174453	88881.4	154119	17.166	63284.7	62743
PS(38:2p)	1.02747e+06	916731	1.06479e+06	1.17752e+06	1.06233e+06	954524	843457	718301	718036	486033	447287	930092
PS(37:3)	672501	472109	528883	324651	702736	559263	345541	586673	254061	441034	598333	479814
PS(37:2)	3.5474e+07	2.34524e+07	2.46793e+07	2.60881e+07	2.41919e+07	2.37578e+07	2.49342e+07	2.32354e+07	1.75688e+07	1.62222e+07	1.03105e+07	1.98678e+07
PS(37:0)	2.77622e+08	2.83851e+08	3.3683e+08	3.46309e+08	3.14634e+08	3.49547e+08	4.02885e+08	3.09462e+08	2.88099e+08	2.01358e+08	1.60261e+08	2.09075e+08
PS(35:1)	2.02104e+06	1.93645e+06	2.35928e+06	2.34196e+06	2.40792e+06	2.32797e+06	2.8973e+06	2.32383e+06	1.87429e+06	1.41114e+06	1.20818e+06	1.38299e+06
PS(35:0)	449145	1.12063e+06	297712	228231	431376	233529	483901	8.6087e+06	137795	237319	479806	7.02724e+06
PS(20:4/20:4)	25377.7	30320.8	42075.5	96717.9	29508.6	17.166	17.166	25474.7	17.166	17.166	17.166	30116.3
PS(18:2/22:6)	2.26214e+06	3.10832e+06	3.86854e+06	4.13344e+06	2.87469e+06	4.59748e+06	5.27503e+06	3.00683e+06	3.47466e+06	1.76763e+06	2.2554e+06	1.95942e+06
PS(18:2/18:2)	314211	902511	1.17336e+06	1.42685e+06	897490	1.19575e+06	1.39219e+06	685634	1.06035e+06	259682	405102	451366
PS(18:0/20:4)	32976	6595.21	17.166	17.166	17.166	17.166	17.166	17.166	38840.7	25868.4	35825.8	55950.8
PIP2(37:1p)	2.40578e+06	2.22758e+06	2.41756e+06	2.17568e+06	3.07615e+06	2.00084e+06	1.7533e+06	2.10774e+06	3.4472e+06	2.29727e+06	2.80771e+06	2.5779e+06
PIP(40:8p)	96085.7	99481.5	126804	64630.8	207910	107870	30158.5	47487.9	78728.6	36907.2	28197	79682.3
PIP(39:4)	349033	226619	221878	291976	169277	204381	129069	306565	372070	104629	89433.9	439613
PIP(17:1/18:0)	8.85352e+06	8.97809e+06	9.89367e+06	9.57253e+06	1.11898e+07	8.91866e+06	8.73263e+06	9.07269e+06	1.20614e+07	9.80746e+06	1.14756e+07	9.73328e+06
PIP(17:1/16:0)	825335	1.29215e+06	1.65845e+06	1.57733e+06	2.76465e+06	633380	936349	988687	1.44547e+06	903478	2.04349e+06	691873
PI(40:4)	3.3885e+06	2.93754e+06	3.29292e+06	3.75269e+06	3.7426e+06	2.38347e+06	2.37163e+06	2.32218e+06	3.69783e+06	3.64949e+06	4.17348e+06	2.36571e+06
PI(22:4/20:4)	1.41353e+06	804081	810287	1.09378e+06	847037	490048	784970	389441	805597	778405	646247	639145
PI(20:0/20:4)	136644	106944	132515	153262	126288	117995	136030	96157.5	281997	363676	39267.4	50783
PI(18:1/20:4)	5.97191e+06	4.74169e+06	5.5846e+06	3.84275e+06	8.56667e+06	4.34438e+06	3.94939e+06	3.0148e+06	4.19441e+06	2.89392e+06	4.2909e+06	3.19528e+06
PI(18:1/18:2)	1.18891e+06	1.08311e+06	1.27368e+06	1.13666e+06	1.68829e+06	996091	714127	814211	1.10877e+06	702277	995706	712665
PI(18:0/22:6)	961054	850470	944537	987055	1.0971e+06	749459	469243	773817	1.12901e+06	666277	626726	816478
PI(18:0/22:5)	38180.2	80303.7	117707	177033	125400	50687.8	34273	34.332	139273	67785.8	60398.3	93246
PI(18:0/22:4)	25076.5	18558.9	22572.7	9861.23	57706.3	150.6	14064.2	2332.22	78473.9	17593.9	32792.3	35008.7
PI(18:0/20:4)	4.53148e+07	3.91469e+07	4.37027e+07	4.48096e+07	5.2354e+07	3.39444e+07	3.3056e+07	3.26405e+07	4.58533e+07	3.90282e+07	4.34141e+07	3.74384e+07
PI(18:0/20:3)	915777	653065	732258	719242	978438	499093	174081	451972	959032	503118	589432	546368
PI(18:0/18:2)	4.99901e+06	4.39013e+06	5.12388e+06	4.42559e+06	6.99027e+06	3.95578e+06	2.85651e+06	2.91931e+06	4.17361e+06	2.92088e+06	2.41212e+06	2.7922e+06
PI(18:0/18:1)	6.88417e+06	5.97903e+06	6.61645e+06	6.56311e+06	8.19321e+06	5.09303e+06	4.38064e+06	4.49908e+06	5.31247e+06	7.04245e+06	6.95068e+06	6.79129e+06
PI(17:0/20:4)	448675	421185	485959	507077	535581	415217	371817	388110	570418	341545	413729	273189
PI(16:0/22:6)	406975	448015	552586	543173	636688	477897	216407	347738	444656	327178	273645	330892
PI(16:0/20:4)	4.28533e+07	4.15315e+07	4.72259e+07	5.15781e+07	4.70905e+07	4.30092e+07	4.14651e+07	3.35437e+07	4.59255e+07	3.18336e+07	2.85692e+07	2.83828e+07
PI(16:0/18:2)	1.9488e+06	1.87656e+06	2.20718e+06	2.34088e+06	2.40538e+06	1.87529e+06	1.46953e+06	1.37574e+06	2.53361e+06	1.13203e+06	1.14954e+06	1.46374e+06
PI(16:0/18:1)	735602	616183	719718	683168	899118	576869	309108	479477	738097	462516	477421	341446
phSM(d41:0)	17.166	29421.2	49035.3	147106	17.166	17.166	17.166	1212.72	1129.89	17.166	17.166	37125.1
phSM(d24:0/18:1)	440916	283961	326125	302273	375346	300756	182530	383160	293553	431205	262675	455165
phSM(d20:0/20:0)	108556	115153	155737	179074	129759	158379	141776	151079	87042.6	150527	589.817	214341
phSM(d18:1/16:0)	1.09311e+06	1.06307e+06	1.14964e+06	1.12344e+06	1.13818e+06	1.1873e+06	1.66434e+06	1.07299e+06	799532	1.09247e+06	604815	1.25108e+06
phSM(d18:0/16:0)	569294	441458	482358	522861	600967	323247	350220	773479	482871	283487	305755	632446
PG(46:10)	7.62248e+06	6.43878e+06	7.10347e+06	6.79559e+06	8.73976e+06	5.77505e+06	7.08734e+06	5.61198e+06	4.63367e+06	4.82364e+06	6.06492e+06	5.92758e+06
PG(44:10)	2.0222e+06	1.83499e+06	2.29915e+06	2.15165e+06	2.30665e+06	2.43916e+06	2.7776e+06	2.55568e+06	1.47558e+06	1.30649e+06	708603	822243
PG(16:0e)	1.14559e+07	1.05122e+07	1.01709e+07	1.1003e+07	1.16272e+07	7.88236e+06	1.14503e+07	1.0501e+07	9.22369e+06	1.09625e+07	1.189e+07	8.11876e+06
PG(16:0/18:2)	482720	420410	539776	644842	486502	487985	330221	446206	317304	211681	307428	156342
PG(16:0/18:1)	5.37567e+06	4.456e+06	5.14811e+06	5.88469e+06	4.41291e+06	5.14674e+06	5.18751e+06	4.14785e+06	3.43656e+06	3.7332e+06	1.67427e+06	4.39683e+06
PEt(47:8)	2.4619e+06	2.63572e+06	3.27568e+06	4.7029e+06	2.75755e+06	2.3666e+06	2.52991e+06	3.01807e+06	1.53993e+06	1.9165e+06	1.18246e+06	1.88276e+06
PEt(46:8)	4.10792e+06	3.44885e+06	3.97394e+06	3.53513e+06	5.16073e+06	3.22595e+06	3.29263e+06	3.36332e+06	2.26368e+06	2.45538e+06	3.02807e+06	2.70545e+06
PEt(45:8)	1.54848e+06	1.30723e+06	1.31955e+06	963036	1.21803e+06	1.77759e+06	682891	1.07894e+06	3.31608e+06	1.29467e+06	1.24388e+06	1.12403e+06
PE(54:7)	312330	199092	174776	215833	136670	171826	147289	261464	179812	348154	182216	364736
PE(47:9)	8.06288e+06	6.24347e+06	6.84102e+06	6.5593e+06	8.77512e+06	5.18863e+06	5.07776e+06	5.63728e+06	7.92887e+06	6.29663e+06	5.60955e+06	5.59111e+06
PE(47:3)	9.30727e+06	1.027e+07	1.04761e+07	1.40062e+07	9.20106e+06	8.22102e+06	1.31743e+07	8.46772e+06	11104552	5.81338e+06	5.31917e+06	5.99664e+06
PE(47:13)	3.48699e+07	3.42834e+07	3.88673e+07	4.02452e+07	4.13963e+07	3.49605e+07	3.3144e+07	2.8109e+07	3.76524e+07	2.59899e+07	2.43227e+07	2.43722e+07
PE(47:12)	917945	832826	1.08206e+06	658659	1.53539e+06	1.05214e+06	233136	396116	588444	17.166	491554	147788
PE(47:11)	5.48662e+06	4.12939e+06	4.57749e+06	3.86168e+06	5.90387e+06	3.96692e+06	2.23981e+06	2.70659e+06	4.48393e+06	2.44743e+06	2.41333e+06	2.43933e+06
PE(44:2p)	17.166	659498	247920	436407	302446	4907.02	731083	17.166	17.166	17.166	672802	427252
PE(43:7p)	6.47803e+06	5.89185e+06	5.12062e+06	4.38129e+06	4.7322e+06	6.24837e+06	5.37046e+06	3.32831e+06	3.70516e+06	5.89245e+06	4.41973e+06	6.82311e+06
PE(42:7)	4.31176e+06	2.33082e+06	2.39357e+06	1.72194e+06	5.26242e+06	196338	5.15821e+06	4.88097e+06	4.03513e+06	445678	2.60469e+06	4.74974e+06
PE(42:6e)	2.35007e+06	1.82346e+06	2.25432e+06	2.5508e+06	2.51726e+06	1.6949e+06	2.63412e+06	2.13017e+06	472964	740800	1.10502e+06	1.59503e+06
PE(42:2p)	768371	2.04277e+06	1.40983e+06	1.69681e+06	824087	1.7086e+06	1.32023e+06	1.03025e+06	1.27458e+06	492669	873552	385999
PE(41:5e)	6.88064e+06	5.97121e+06	5.11879e+06	4.2113e+06	4.89722e+06	6.24787e+06	5.37071e+06	3.03446e+06	3.63955e+06	5.89229e+06	4.41973e+06	7.49878e+06
PE(41:3)	3.1012e+07	2.03435e+07	2.21861e+07	1.58631e+07	3.22181e+07	1.8477e+07	1.66661e+07	1.67067e+07	1.55385e+07	1.89457e+07	2.53343e+07	2.37662e+07
PE(40:7p)	4.20177e+07	3.281e+07	4.06192e+07	4.1792e+07	4.08674e+07	3.91982e+07	1.46412e+07	4.2933e+07	3.71476e+07	223222	3.66835e+07	3.9246e+07
PE(40:6p)	2.20676e+07	2.24614e+07	2.75775e+07	2.61835e+07	2.78302e+07	2.87187e+07	3.26521e+07	2.41835e+07	2.35144e+07	1.57294e+07	1.04454e+07	1.95786e+07
PE(40:6e)	2.45299e+06	2.38613e+06	2.74702e+06	2.9649e+06	2.43199e+06	2.84417e+06	1.72417e+06	3.89281e+06	1.19432e+06	2.39831e+06	1.66289e+06	3.24535e+06
PE(40:5e)	4.81111e+06	4.26593e+06	5.41911e+06	5.36739e+06	6.85619e+06	4.03375e+06	4.99267e+06	4.12238e+06	2.95532e+06	1.49567e+06	716185	4.3853e+06
PE(40:4p)	2.57518e+06	2.18225e+06	2.62277e+06	2.55526e+06	2.88895e+06	2.42408e+06	2.03231e+06	2.21417e+06	1.29168e+06	1.4382e+06	919458	2.05588e+06
PE(40:3p)	3.29036e+06	2.69903e+06	3.3984e+06	4.93264e+06	5.24467e+06	17896.9	20457.6	3.36181e+06	2.5091e+06	2.75057e+06	36156.7	5.38211e+06
PE(40:3)	451879	916611	1.37706e+06	812550	2.62906e+06	689563	907041	1.22331e+06	208429	17.166	175005	17.166
PE(40:2p)	7.10301e+06	5.21622e+06	5.63483e+06	6.40229e+06	5.80101e+06	4.7012e+06	3.85672e+06	4.08706e+06	2.70139e+06	4.05255e+06	3.05391e+06	5.29068e+06
PE(40:2e)	3.09831e+06	2.28174e+06	2.58278e+06	2.40995e+06	3.54574e+06	1.79264e+06	1.75102e+06	2.28773e+06	1.40395e+06	1.56384e+06	1.54718e+06	2.93249e+06
PE(39:6)	7.8366e+06	8.41822e+06	1.12167e+07	1.08853e+07	9.44833e+06	1.33166e+07	1.94632e+07	1.14461e+07	1.30658e+07	4.52499e+06	3.37412e+06	4.46457e+06
PE(38:6p)	1.76201e+06	1.91575e+06	2.50447e+06	3.74533e+06	478929	3.28916e+06	961116	1.79796e+06	2.38318e+06	1.95964e+06	5513.48	2.01462e+06
PE(38:6e)	9.55649e+06	1.10464e+07	1.41602e+07	1.48191e+07	1.3394e+07	1.42674e+07	1.1803e+07	8.99915e+06	6.0356e+06	5.49786e+06	2.04366e+06	6.56986e+06
PE(38:5)	3.11673e+06	2.8591e+06	3.61654e+06	4.2183e+06	3.24105e+06	3.39027e+06	3.55071e+06	3.08552e+06	2.92531e+06	1.40719e+06	790272	2.6711e+06
PE(38:4p)	5.54803e+06	3.44201e+06	3.51544e+06	3.37256e+06	4.14508e+06	3.02868e+06	3.43774e+06	4.40898e+06	2.10459e+06	3.47268e+06	2.70792e+06	4.40283e+06
PE(38:4e)	5.53107e+06	3.30237e+06	3.11465e+06	2.68975e+06	2.56238e+06	4.09184e+06	1.62095e+06	1.72661e+06	901771	2.19277e+06	2.52042e+06	3.2226e+06
PE(38:3e)	2.61167e+07	1.76144e+07	1.83238e+07	1.83891e+07	1.82835e+07	1.8299e+07	1.87406e+07	1.59037e+07	8.52182e+06	1.20228e+07	6.76699e+06	1.58329e+07
PE(38:2e)	8.83456e+06	6.21072e+06	6.1903e+06	7.00019e+06	5.89852e+06	5.67217e+06	6.76146e+06	4.31041e+06	4.48666e+06	3.47056e+06	3.63134e+06	5.52751e+06
PE(38:1e)	1.86727e+07	8.95247e+06	8.68862e+06	1.27658e+07	8.06501e+06	5.2351e+06	3.4276e+06	1.13922e+07	4.41338e+06	4.24193e+06	9.46848e+06	1.52862e+07
PE(36:4p)	2.04145e+06	1.68493e+06	1.73549e+06	2.05673e+06	913898	2.23585e+06	2.15439e+06	757174	1.0971e+06	1.68321e+06	957946	1.85212e+06
PE(36:4e)	1.27906e+06	1.24453e+06	1.64647e+06	2.06282e+06	1.69756e+06	1.17902e+06	1.76226e+06	794183	918355	477650	5774.52	1.70409e+06
PE(36:2e)	9.20133e+06	6.59391e+06	7.45148e+06	6.86769e+06	8.04284e+06	7.44393e+06	9.4102e+06	5.73701e+06	2.86398e+06	4.32136e+06	3.03722e+06	5.7334e+06
PE(36:1e)	1.87252e+07	1.39969e+07	1.4894e+07	1.25478e+07	1.78244e+07	1.43099e+07	1.05023e+07	1.20924e+07	6.7862e+06	8.22476e+06	8.26091e+06	1.86595e+07
PE(36:0e)	2.17932e+06	1.37672e+06	1.56809e+06	2.13938e+06	1.7811e+06	783778	1.26094e+06	938430	1.40184e+06	1.14286e+06	1.69883e+06	1.40351e+06
PE(34:1/22:6)	356845	244492	240769	311744	197230	213334	139080	287343	202256	318039	211493	412607
PE(34:1/20:4)	457285	275208	232028	259302	213354	223429	235438	349511	233592	424000	249533	461162
PE(20:3/22:6)	452924	314356	298466	228835	155463	511099	527185	417469	298311	140033	17.166	17.166
PE(20:1p/18:2)	1.87231e+07	1.40081e+07	1.48927e+07	1.25475e+07	1.78246e+07	1.4306e+07	1.05212e+07	1.20496e+07	6.75187e+06	8.07722e+06	8.25587e+06	1.33117e+07
PE(20:1/22:6)	8.72397e+06	4.78784e+06	5.07174e+06	3.2311e+06	7.85854e+06	4.12558e+06	3.57962e+06	5.92014e+06	3.72657e+06	3.94518e+06	5.03886e+06	4.58342e+06
PE(20:1/20:4)	493652	749828	874016	1.31922e+06	939853	362974	3.21006e+06	1.75708e+06	914566	1.01925e+06	739502	218329
PE(20:1/20:3)	8.62613e+06	3.59829e+06	3.12177e+06	1.02034e+06	7.85854e+06	486416	699232	5.92014e+06	3.72657e+06	1.15932e+06	247454	4.58342e+06
PE(20:0p/22:6)	6.63583e+06	4.43596e+06	5.0104e+06	7.25027e+06	3.78544e+06	3.9955e+06	4.29835e+06	2.59793e+06	3.39202e+06	1.94379e+06	2.75446e+06	1.89395e+06
PE(20:0p/22:5)	1.99643e+06	1.22667e+06	1.37897e+06	1.38672e+06	1.82345e+06	926737	197993	492834	1.11335e+06	1.14798e+06	925535	1.02061e+06
PE(20:0p/22:4)	860065	481836	515991	629904	551673	366397	169739	403303	621443	361750	384956	677130
PE(20:0p/20:4)	9.71789e+06	6.53987e+06	6.81007e+06	7.42059e+06	8.25905e+06	4.75057e+06	3.88875e+06	5.14656e+06	4.84064e+06	5.16434e+06	4.88952e+06	7.3817e+06
PE(20:0p/18:2)	1.36153e+06	1.00031e+06	1.1261e+06	1.50442e+06	1.0954e+06	778491	667874	637790	1.17506e+06	619587	693555	1.10189e+06
PE(20:0p/18:1)	829306	533849	575195	737116	609073	379396	298899	396188	799315	299810	376548	392074
PE(20:0e/22:6)	3.55135e+06	2.53125e+06	2.64165e+06	3.11648e+06	2.70785e+06	2.10061e+06	1.86852e+06	1.92175e+06	1.39452e+06	1.57607e+06	1.33534e+06	2.97199e+06
PE(20:0e/22:5)	1.9983e+06	1.41871e+06	1.56202e+06	1.6562e+06	1.6663e+06	1.36357e+06	860573	888032	921425	961222	888755	1.51949e+06
PE(20:0e/22:4)	2.84943e+06	1.70835e+06	1.75373e+06	1.82705e+06	2.07135e+06	1.3628e+06	700992	1.31116e+06	1.3354e+06	1.29002e+06	1.63309e+06	2.28656e+06
PE(20:0e/18:2)	4.50242e+06	3.42215e+06	3.52161e+06	3.53231e+06	4.08343e+06	2.9491e+06	2.95767e+06	2.79024e+06	2.76721e+06	1.99026e+06	2.32466e+06	3.49761e+06
PE(20:0e/18:1)	3.3564e+06	2.49255e+06	2.75613e+06	3.03609e+06	3.0236e+06	2.20871e+06	2.02848e+06	1.94691e+06	2.04443e+06	1.47785e+06	1.57397e+06	2.39537e+06
PE(20:0/20:4)	17.166	44603.4	74339	108449	29874.3	84693.6	104160	24313.1	98727.1	17.166	17.166	17.166
PE(20:0/18:2)	79034.3	58796	61378.9	128468	28288.5	27379.8	36609.7	49886.5	27095.4	17.166	17.166	17.166
PE(19:0/20:4)	200954228	2.08012e+08	2.51905e+08	2.56071e+08	235461012	2.64182e+08	3.35048e+08	2.44763e+08	2.27202e+08	1.21556e+08	9.20972e+07	1.18018e+08
PE(19:0/18:1)	2.63009e+08	2.80215e+08	3.41071e+08	3.25112e+08	3.39181e+08	3.5892e+08	3.93187e+08	3.21261e+08	285819107	1.94411e+08	1.49277e+08	2.13107e+08
PE(18:2p/22:6)	231050	119809	107452	89889.3	202625	29841.7	124292	146851	133414	103040	29397.7	140325
PE(18:2p/20:4)	85392.5	51993.9	58192.4	17.166	65080.9	109496	17.166	63508.1	17.166	17.166	17.166	150642
PE(18:2/22:6)	8.08578e+06	5.68195e+06	6.52917e+06	5.94732e+06	6.23538e+06	7.4048e+06	6.88816e+06	3.86358e+06	4.21644e+06	2.76041e+06	2.70917e+06	3.69402e+06
PE(18:2/20:4)	667312	911264	1.18119e+06	1.37219e+06	1.1011e+06	1.07028e+06	794473	315712	756594	529647	195601	168880
PE(18:2/18:2)	404542	407454	501396	499026	488677	516485	601982	268365	329801	76024.4	77924	77438.5
PE(18:1p/22:6)	5.38349e+06	2.99384e+06	2.99529e+06	3.48105e+06	2.70266e+06	2.80216e+06	2.81881e+06	2.51813e+06	2.00829e+06	3.4096e+06	1.24813e+06	1.74329e+06
PE(18:1p/22:5)	109741	130387	80011.2	171526	36910.9	31596.6	404979	121934	28954.9	29274.7	528423	37517.8
PE(18:1p/22:4)	2.61167e+07	1.76144e+07	1.83238e+07	1.83891e+07	1.82835e+07	1.8299e+07	1.87406e+07	1.59037e+07	8.52182e+06	1.20228e+07	6.76699e+06	1.58763e+07
PE(18:1p/18:2)	958160	508509	506891	458769	508552	553352	310910	179536	340586	661509	407183	469750
PE(18:1/22:6)	6.048e+06	7.60494e+06	1.00369e+07	9.83976e+06	7.50655e+06	1.27644e+07	1.31802e+07	5.47371e+06	7.18747e+06	2.81173e+06	4.21004e+06	3.93415e+06
PE(18:1/20:4)	1.41508e+07	1.3613e+07	1.71562e+07	1.42046e+07	1.99167e+07	1.73474e+07	2.14394e+07	13731239	1.32449e+07	6.03344e+06	1.1691e+07	7.63246e+06
PE(18:1/20:3)	5.96409e+06	8.08493e+06	1.08649e+07	1.03435e+07	9.02358e+06	1.32275e+07	1.32421e+07	6.89236e+06	7.40102e+06	3.15378e+06	4.7882e+06	4.30004e+06
PE(18:1/18:2)	9.92457e+06	1.05035e+07	1.30624e+07	1.52171e+07	1.06604e+07	1.33099e+07	1.61627e+07	6.56041e+06	7.05608e+06	1.6948e+06	2.83698e+06	3.85909e+06
PE(18:1/18:1)	1.37789e+07	1.50693e+07	1.96802e+07	1.61434e+07	2.07081e+07	2.21891e+07	1.94756e+06	1.54412e+07	1.14638e+07	6.4445e+06	1.12922e+07	7.98722e+06
PE(18:0p/22:6)	3.12393e+07	2.12075e+07	2.28255e+07	2.42653e+07	2.1285e+07	2.29261e+07	2.23988e+07	1.87491e+07	1.82013e+07	1.74144e+07	1.01503e+07	2.42515e+07
PE(18:0p/22:5)	3.46956e+06	1.4244e+06	1.21748e+06	1.23194e+06	1.40029e+06	1.02021e+06	538674	661282	513033	361792	653368	540276
PE(18:0p/22:4)	1.95996e+06	1.89739e+06	2.45306e+06	3.27041e+06	2.64476e+06	1.444e+06	943720	1.83643e+06	2.30972e+06	1.16145e+06	631430	1.47941e+06
PE(18:0p/20:4)	2.45371e+07	1.65608e+07	1.74225e+07	1.9295e+07	1.71708e+07	1.58017e+07	1.49738e+07	1.34657e+07	1.25651e+07	1.18808e+07	1.01762e+07	1.95985e+07
PE(18:0p/20:3)	258407	126947	125443	236041	113930	26358.6	115447	75466.3	145235	31019.8	40282.1	59854.6
PE(18:0p/18:2)	382117	2.78892e+06	4.24839e+06	4.61677e+06	3.86724e+06	4.26114e+06	2.57736e+06	2.99482e+06	647181	2.8354e+06	3.68026e+06	4.54817e+06
PE(18:0p/18:1)	3.21303e+06	2.25338e+06	2.53353e+06	2.9286e+06	2.5592e+06	2.11278e+06	2.20644e+06	1.37096e+06	1.82689e+06	988104	566978	2.07997e+06
PE(18:0p)	1.90411e+07	1.93392e+07	1.63697e+07	1.61842e+07	1.65892e+07	1.63357e+07	1.37296e+07	1.34092e+07	1.29836e+07	1.18237e+07	1.05008e+07	1.13443e+07
PE(18:0e/22:6)	9.55603e+06	6.88842e+06	7.24048e+06	7.05162e+06	6.9118e+06	7.75802e+06	5.72032e+06	6.74382e+06	3.76721e+06	5.35755e+06	3.53856e+06	8.10877e+06
PE(18:0e/22:5)	2.89324e+06	2.27281e+06	2.66627e+06	2.65005e+06	2.88895e+06	2.4598e+06	2.09301e+06	2.05013e+06	1.35454e+06	1.46177e+06	969228	2.09684e+06
PE(18:0e/22:4)	4.25791e+06	3.00333e+06	3.23698e+06	2.80117e+06	3.81984e+06	3.08994e+06	2.13447e+06	2.7319e+06	2.11469e+06	2.18331e+06	1.86133e+06	4.34534e+06
PE(18:0e/22:3)	2.97177e+06	1.21589e+06	880061	847002	849418	943762	971572	826809	931935	459917	402474	922035
PE(18:0e/20:4)	9.23637e+06	6.67772e+06	6.95909e+06	6.31165e+06	7.95491e+06	6.61072e+06	5.33916e+06	6.12902e+06	3.25381e+06	5.02505e+06	3.74715e+06	8.51851e+06
PE(18:0e/18:2)	4.30107e+06	3.39358e+06	3.71565e+06	3.63643e+06	3.70733e+06	3.8032e+06	4.49204e+06	2.96696e+06	2.35265e+06	2.38807e+06	1.61203e+06	3.49452e+06
PE(18:0e/18:1)	5.2442e+06	4.17313e+06	4.79877e+06	4.83534e+06	5.3831e+06	4.17787e+06	4.60189e+06	3.92027e+06	3.49016e+06	2.52786e+06	2.32851e+06	4.47296e+06
PE(18:0e)	705613	708013	615058	615862	716221	513091	351072	417021	451289	372959	354309	287859
PE(18:0/22:6)	9.12814e+06	1.44279e+07	1.84482e+07	2.51018e+07	1.0073e+07	2.01697e+07	3.03791e+07	9.23571e+06	1.51945e+07	5.41968e+06	5.94909e+06	5.25136e+06
PE(18:0/22:5)	242313	236852	292039	356076	118986	401055	527960	131175	411649	43786.3	49035.2	41243.5
PE(18:0/22:4)	1.29435e+06	2.23324e+06	3.17483e+06	3.43396e+06	2.73189e+06	3.35863e+06	3.72295e+06	2.86035e+06	732253	416397	264226	543789
PE(18:0/20:4)	3.3309e+07	4.52376e+07	5.58927e+07	6.11001e+07	4.40547e+07	6.25234e+07	6.97246e+07	3.12366e+07	4.51983e+07	2.0953e+07	3.25179e+07	2.22743e+07
PE(18:0/20:3)	655109	805527	985895	1.1451e+06	652519	1.16006e+06	900774	404961	754659	313454	343663	327647
PE(18:0/20:2)	622760	215580	151713	17.166	100337	354800	564488	17.166	463055	17.166	292072	17.166
PE(18:0/20:1)	122326	211938	291544	424486	208567	241580	220266	165640	304099	17.166	36166.9	72939.2
PE(18:0/18:2)	2.26127e+07	3.16197e+07	3.90149e+07	4.97246e+07	2.91913e+07	3.81288e+07	4.93196e+07	1.58232e+07	2.48089e+07	7.49794e+06	9.55098e+06	1.07808e+07
PE(18:0/18:1)	3.86249e+06	3.44042e+06	3.41829e+06	5.24723e+06	2.18297e+06	2.82468e+06	2.82584e+06	1.50958e+06	2.00683e+06	1.01676e+06	1.28925e+06	1.92781e+06
PE(18:0/18:0)	489099	954260	1.33058e+06	1.68963e+06	991402	1.3107e+06	1.2353e+06	431936	309622	17.166	17.166	302065
PE(18:0/16:0)	340917	651437	857208	1.23739e+06	347061	987167	1.44254e+06	649769	642434	1.6889e+06	225431	319190
PE(16:1/22:6)	187033	1.68068e+06	2.52752e+06	3.99643e+06	145002	3.44112e+06	259302	2.56307e+06	189193	887599	241064	745775
PE(16:1/20:4)	136925	156772	215645	238045	209887	199002	244626	136691	30832.2	65178.6	173396	31043.1
PE(16:0p/22:6)	2.45327e+07	1.97487e+07	2.29693e+07	2.15671e+07	2.29732e+07	2.43674e+07	2.30811e+07	1.96967e+07	1.51218e+07	1.97907e+07	1.08382e+07	1.86511e+07
PE(16:0p/22:4)	822493	730338	852897	950862	838936	768893	631210	540977	450907	447858	338388	648372
PE(16:0p/21:0)	4.65728e+06	3.35336e+06	2.45509e+06	2.91175e+06	2.54484e+06	1.90867e+06	4.39928e+06	3.68641e+06	1.66384e+06	1.07223e+06	2.30308e+06	3.33295e+06
PE(16:0p/20:4)	1.22944e+07	9.60296e+06	1.01629e+07	1.16366e+07	8.05135e+06	1.08008e+07	1.0256e+07	9.04277e+06	5.5095e+06	8.56294e+06	5.02387e+06	8.89526e+06
PE(16:0p/18:2)	1.2225e+06	1.92977e+06	2.65275e+06	3.50348e+06	2.23653e+06	2.21825e+06	2.81561e+06	2.13648e+06	1.51131e+06	2.61507e+06	940477	1.72368e+06
PE(16:0p/18:1)	803112	1.16757e+06	1.56218e+06	1.94281e+06	1.39583e+06	1.3479e+06	751358	927948	1.06142e+06	714308	2.01714e+06	816791
PE(16:0p)	165567	154174	177865	223030	127874	182689	97001.3	73278	94413.9	51260.8	197021	17.166
PE(16:0e/22:6)	3.44476e+06	3.27141e+06	3.87794e+06	3.51139e+06	3.92371e+06	4.19873e+06	3.85277e+06	3.23544e+06	2.10091e+06	2.71033e+06	1.31081e+06	2.97095e+06
PE(16:0e/22:5)	845975	1.0485e+06	1.42367e+06	1.44444e+06	1.44721e+06	1.37936e+06	1.2714e+06	710414	783050	864380	303437	571780
PE(16:0e/22:4)	655945	554716	693651	646260	848209	586483	469130	374776	827981	168772	232431	531788
PE(16:0e/20:4)	1.03667e+06	856402	958214	941685	1.00994e+06	923014	950733	1.01104e+06	653486	495582	291554	788433
PE(16:0e/18:2)	539896	556944	722552	781312	671357	714987	883610	387949	350445	379802	130575	277288
PE(16:0e/18:1)	587980	585926	766699	851041	846904	602152	766708	561777	466381	306910	264040	349922
PE(16:0e)	1.58264e+07	1.81126e+07	1.90836e+07	2.20746e+07	1.54421e+07	1.97339e+07	2.00275e+07	1.33882e+07	1.62141e+07	1.29612e+07	1.56517e+07	1.25e+07
PE(16:0/22:6)	3.04035e+07	4.21822e+07	5.34414e+07	5.76512e+07	4.14055e+07	6.12673e+07	7.29206e+07	3.72199e+07	4.26629e+07	2.26665e+07	2.53805e+07	2.35325e+07
PE(16:0/22:5)	387883	585010	720018	700247	503981	955827	860492	583136	481473	302292	721083	385329
PE(16:0/20:4)	1.17886e+07	1.4701e+07	17915550	1.79104e+07	1.62399e+07	1.95963e+07	2.17752e+07	1.27164e+07	1.30173e+07	8.07748e+06	9.86367e+06	9.26548e+06
PE(16:0/20:3)	31028.4	252121	319449	164737	742697	50913.2	162807	388357	105699	38981.6	520264	219636
PE(16:0/18:3)	17.166	32893.2	54822.1	37733.3	31490.4	95242.5	78336.9	32294.7	64293.2	17.166	17.166	17.166
PE(16:0/18:2)	5.29766e+06	1.12659e+07	1.442e+07	1.814e+07	8.43583e+06	1.66841e+07	1.85108e+07	8.6285e+06	1.16067e+07	2.86465e+06	4.83875e+06	4.44952e+06
PE(16:0/18:1)	1.18311e+07	1.49033e+07	1.8156e+07	1.83754e+07	1.63578e+07	1.97349e+07	2.24299e+07	1.29416e+07	1.31305e+07	8.04877e+06	9.86411e+06	8.84156e+06
PE(15:0/22:6)	17.166	8358.62	13931	41793.1	17.166	17.166	28061.7	29664.4	58537.3	17.166	17.166	17.166
PE(10:0e/24:1)	213745	382955	567010	848288	425636	427105	522441	304228	231298	177775	17.166	212754
PC(44:12)	1.71644e+06	617919	457717	235324	804788	333040	17.166	860599	219718	805290	17.166	1.04434e+06
PC(42:9)	3.00897e+06	1.24559e+06	1.073e+06	584989	1.45276e+06	1.18124e+06	858141	1.08272e+06	214209	1.01779e+06	9737.79	1.40401e+06
PC(42:7e)	5.22599e+06	2.07801e+06	1.72134e+06	966076	3.36177e+06	836184	2.29023e+06	1.62742e+06	4.20821e+06	1.93038e+06	1.3848e+06	5.05619e+06
PC(42:6e)	8.13324e+06	4.22243e+06	3.66412e+06	4.65561e+06	3.23699e+06	3.09976e+06	3.90621e+06	3.72589e+06	2.88242e+06	1.92074e+06	3.44764e+06	5.02289e+06
PC(42:6)	7.84474e+06	8.32883e+06	1.12665e+07	1.28265e+07	1.18646e+07	9.1083e+06	1.06104e+07	5.60422e+06	1.21246e+07	4.88098e+06	1.93355e+06	5.64093e+06
PC(42:10)	2.59048e+07	1.3011e+07	1.24389e+07	6.98281e+06	1.93128e+07	1.1021e+07	8.86107e+06	1.80844e+07	8.71445e+06	1.61498e+07	8.76075e+06	2.04931e+07
PC(41:9)	1.42786e+06	1.72093e+06	2.39227e+06	2.78126e+06	2.38877e+06	2.00678e+06	1.45104e+06	2.16427e+06	2.70456e+06	1.63576e+06	950709	1.04457e+06
PC(40:9)	1.77709e+06	824248	781384	666853	1.31853e+06	358768	1.04095e+06	687832	866204	833429	530250	1.17991e+06
PC(40:8)	2.29203e+08	1.4061e+08	1.50875e+08	1.27716e+08	1.90455e+08	1.34453e+08	1.4421e+08	1.40778e+08	8.65763e+07	1.11174e+08	6.60983e+07	8.72607e+07
PC(40:7p)	2.39976e+06	1.06648e+06	694456	637082	974725	471559	904873	287540	17.166	302170	392297	815700
PC(40:7)	2.34397e+08	1.68406e+08	1.93597e+08	1.44574e+08	2.55988e+08	1.80229e+08	155314975	2.02085e+08	1.13922e+08	1.55107e+08	1.49422e+08	1.87527e+08
PC(40:6p)	3.02708e+07	2.50109e+07	2.26951e+07	2.40266e+07	2.20325e+07	2.20262e+07	2.02916e+07	2.06279e+07	1.45925e+07	1.99642e+07	1.60633e+07	2.54491e+07
PC(40:6e)	4.07405e+06	3.10721e+06	1.75389e+06	2.76382e+06	1.82793e+06	669926	2.93039e+06	2.63214e+06	2.07923e+06	2.37585e+06	1.62453e+06	5.44024e+06
PC(40:6)	3.25215e+07	2.08311e+07	2.25652e+07	1.62007e+07	3.16171e+07	1.98779e+07	9.58837e+06	2.08466e+07	1.64921e+07	1.57297e+07	2.91127e+07	2.54572e+07
PC(40:5e)	6.73565e+06	5.25759e+06	5.57836e+06	6.08649e+06	5.90901e+06	4.73957e+06	2.90714e+06	4.69183e+06	2.4274e+06	4.93483e+06	5.62333e+06	7.08618e+06
PC(40:5)	8.96938e+07	7.4945e+07	8.71777e+07	9.11822e+07	9.06123e+07	7.97387e+07	8.50223e+07	7.41442e+07	5.92171e+07	6.05262e+07	4.89615e+07	7.15008e+07
PC(40:4)	2.04814e+07	1.5467e+07	1.53256e+07	1.52274e+07	1.56601e+07	1.50894e+07	1.43769e+07	1.54916e+07	1.1836e+07	1.24338e+07	1.0663e+07	1.24741e+06
PC(40:3p)	1.53863e+07	9.82136e+06	1.06329e+07	1.12537e+07	1.42563e+07	6.38875e+06	4.75624e+06	9.9955e+06	6.31306e+06	8.8718e+06	7.982e+06	1.30172e+07
PC(40:3)	2.11213e+06	2.71643e+06	3.71739e+06	2.98823e+06	4.9654e+06	3.19854e+06	1.18667e+06	3.44071e+06	2.53812e+06	327375	650948	2.22035e+06
PC(40:2)	3.27508e+06	2.55324e+06	3.05972e+06	2.86493e+06	3.51263e+06	2.80161e+06	3.47316e+06	1.86803e+06	2.6502e+06	929159	538429	941819
PC(39:8p)	1.00772e+07	7.04649e+06	7.55274e+06	2.45882e+06	1.01495e+07	1.00499e+07	8.46923e+06	5.90056e+06	6.98013e+06	3.78094e+06	4.2154e+06	6.40157e+06
PC(39:7p)	4.96351e+07	5.20494e+07	6.21857e+07	7.33871e+07	5.66902e+07	5.64796e+07	4.80115e+07	4.07874e+07	3.94851e+07	3.62243e+07	2.37735e+07	3.41364e+07
PC(39:7)	3.30604e+06	1.66575e+06	1.67423e+06	1.31248e+06	2.40351e+06	1.30672e+06	1.14995e+06	2.46318e+06	814223	1.04005e+06	1.03515e+06	1.15854e+06
PC(39:6)	1.85911e+07	1.52154e+07	1.63414e+07	1.32145e+07	1.75087e+07	1.8301e+07	1.28359e+07	1.93859e+07	1.13646e+07	1.40426e+07	1.05439e+07	1.24292e+07
PC(39:5)	2.2964e+06	1.24982e+06	1.31757e+06	2.32656e+06	1.40326e+06	222890	625348	973241	780545	398816	2.49457e+06	2.91829e+06
PC(39:4)	7.95876e+06	3.50102e+06	3.18212e+06	3.53008e+06	4.69092e+06	1.32536e+06	1.31436e+06	4.13503e+06	1.24066e+06	3.24821e+06	1.95302e+06	5.84517e+06
PC(38:7)	6.27825e+07	4.51108e+07	5.24344e+07	4.03436e+07	6.59318e+07	5.10277e+07	4.96364e+07	5.49799e+07	3.35303e+07	3.53789e+07	2.37522e+07	4.0934e+07
PC(38:6e)	1.20943e+07	8.90858e+06	8.07528e+06	6.17755e+06	1.05124e+07	7.53586e+06	7.74021e+06	8.0096e+06	5.58461e+06	6.59807e+06	5.22955e+06	9.99539e+06
PC(38:6)	226520369	1.49835e+08	1.66646e+08	1.18922e+08	2.35483e+08	1.45534e+08	1.2366e+08	1.84032e+08	9.74375e+07	1.37479e+08	1.12569e+08	1.53631e+08
PC(38:5)	1026593282	6.32107e+08	676157469	4.88614e+08	9.77368e+08	5.62491e+08	5.09914e+08	6.19679e+08	3.81554e+08	4.42862e+08	600455741	5.28867e+08
PC(38:4p)	7.92103e+07	7.30969e+07	6.50365e+07	6.13157e+07	6.72619e+07	6.65318e+07	6.29929e+07	5.13233e+07	3.95164e+07	6.20175e+07	4.95106e+07	7.6581e+07
PC(38:4e)	1.68422e+07	1.15906e+07	9.84786e+06	8.57776e+06	9.7564e+06	1.12094e+07	8.64044e+06	9.5572e+06	5.37684e+06	1.01798e+07	7.49669e+06	1.05952e+07
PC(38:4)	8.10056e+07	9.07458e+07	1.17495e+08	6.64021e+07	167233752	1.18849e+08	6.66487e+07	1.31845e+08	4.69668e+07	8.00686e+07	1.10516e+08	8.91842e+07
PC(38:3)	1.178e+08	9.16183e+07	1.05413e+08	9.53446e+07	1.30942e+08	8.99514e+07	9.61994e+07	8.95605e+07	7.52208e+07	5.27031e+07	56558551	7.38024e+07
PC(38:2e)	8.11782e+06	6.4612e+06	6.90653e+06	8.71423e+06	5.99099e+06	6.01438e+06	7.30949e+06	6.4075e+06	5.49928e+06	2.25955e+06	5.35035e+06	7.96645e+06
PC(38:2)	1.32376e+08	1.15298e+08	1.3721e+08	1.32018e+08	148597247	1.31013e+08	1.13995e+08	1.22425e+08	1.08838e+08	6.94141e+07	5.51759e+07	8.5173e+07
PC(38:1e)	2.638e+06	1.71279e+06	1.88587e+06	1.94751e+06	1.67709e+06	2.03301e+06	1.1006e+06	3.06804e+06	2.6592e+06	768623	660266	1.4579e+06
PC(37:7p)	6.86955e+07	4.90135e+07	48847429	6.07519e+07	4.26433e+07	4.31471e+07	1.48663e+07	4.33136e+07	3.74216e+07	5.26088e+07	3.69376e+07	3.92477e+07
PC(37:7)	5.71429e+06	7.5325e+06	1.00398e+07	1.02646e+07	7.60407e+06	1.22506e+07	1.31802e+07	5.78547e+06	7.79631e+06	3.15135e+06	4.29688e+06	4.09294e+06
PC(37:6p)	2.2068e+07	2.24614e+07	2.75774e+07	2.61835e+07	2.78301e+07	2.87187e+07	3.26521e+07	2.41834e+07	2.35144e+07	1.67268e+07	1.04454e+07	1.9578e+07
PC(37:5)	9.09364e+06	5.05895e+06	5.3237e+06	3.27457e+06	7.17487e+06	5.52167e+06	4.32129e+06	4.62349e+06	3.84691e+06	4.77823e+06	6.4743e+06	4.91196e+06
PC(37:4)	2.3531e+07	17747745	1.71115e+07	1.41898e+07	2.13111e+07	1.58335e+07	1.4923e+07	1.51842e+07	8.32131e+06	1.35317e+07	1.99965e+07	1.32767e+07
PC(37:3)	8.52701e+06	5.73279e+06	6.35704e+06	6.10723e+06	7.54526e+06	5.41862e+06	7.09215e+06	8.15623e+06	7.21775e+06	7.25904e+06	4.78579e+06	4.91183e+06
PC(37:2)	6.17239e+06	6.80612e+06	8.93668e+06	6.16002e+06	1.08045e+07	9.84556e+06	7.42486e+06	9.13512e+06	5.98587e+06	6.16353e+06	5.49202e+06	6.09282e+06
PC(37:1)	5.12156e+06	5.84384e+06	7.79329e+06	7.71992e+06	7.63071e+06	8.02925e+06	8.56357e+06	6.15444e+06	5.647e+06	3.68418e+06	2.45588e+06	3.155e+06
PC(36:6)	3.40695e+06	3.18173e+06	4.02314e+06	3.1422e+06	5.04831e+06	3.87892e+06	3.40051e+06	4.89297e+06	2.21322e+06	3.01256e+06	2.62169e+06	3.42913e+06
PC(36:5)	5.19903e+07	4.84132e+07	6.03161e+07	5.84995e+07	6.24867e+07	5.99621e+07	7.65372e+07	4.67914e+07	4.33447e+07	2.5654e+07	5.9632e+06	2.98452e+07
PC(36:4p)	4.44739e+07	2.68097e+07	2.44034e+07	2.2524e+07	2.71226e+07	2.35635e+07	3.09259e+07	3.44842e+07	2.42965e+07	3.64371e+07	2.74708e+07	3.55201e+07
PC(36:4e)	1.00879e+08	8.55205e+07	7.77224e+07	7.42842e+07	8.051e+07	7.83731e+07	7.22101e+07	6.99449e+07	5.35332e+07	7.76857e+07	6.55628e+07	8.57535e+07
PC(36:4)	441560913	3.65642e+08	4.37871e+08	4.02047e+08	5.25637e+08	3.85928e+08	3.7106e+08	346483243	2.27281e+08	1.84722e+08	1.43329e+08	2.24909e+08
PC(36:3p)	7.19876e+06	6.82433e+06	6.64741e+06	6.94545e+06	6.80376e+06	6.19302e+06	5.63111e+06	4.50124e+06	4.3517e+06	5.72075e+06	5.97568e+06	5.0825e+06
PC(36:3)	1672716927	1364438328	1588479045	1541244760	1865605541	1358586833	1536430810	1268106205	953315654	6.70339e+08	6.5621e+08	9.39682e+08
PC(36:2p)	5.27315e+06	5.43343e+06	6.94961e+06	7.00666e+06	9.80711e+06	4.03506e+06	9.1328e+06	4.50564e+06	1.35188e+06	3.06246e+06	3.75095e+06	4.65713e+06
PC(36:2e)	3.25129e+06	1.01828e+07	1.13278e+07	1.85142e+07	1.04874e+07	4.98174e+06	1.77463e+07	1.20736e+07	2.41285e+06	1.03146e+07	1.01928e+07	6.6702e+06
PC(36:2)	11606372059	9451411317	10587188478	12142920181	10362087383	9256557869	11777819556	7689519551	6963339118	5510562645	3281610271	6064223739
PC(36:1e)	9.92987e+06	8.34069e+06	8.98446e+06	8.25594e+06	8.67724e+06	1.00202e+07	9.43652e+06	7.94541e+06	6.5198e+06	9.09656e+06	5.60779e+06	8.77471e+06
PC(36:1)	7.26321e+08	634440512	7.18585e+08	7.92273e+08	6.85197e+08	6.78287e+08	8.45582e+08	5.60818e+08	5.39168e+08	3.94254e+08	3.18198e+08	4.62195e+08
PC(36:0)	2.60621e+07	1.60502e+07	1.67978e+07	1.61538e+07	1.99039e+07	1.43358e+07	1.40116e+07	1.48142e+07	1.27408e+07	1.61651e+07	6.3816e+06	1.63207e+07
PC(35:4)	9.65211e+06	7.40191e+06	8.61248e+06	6.5441e+06	9.97214e+06	9.32122e+06	5.6172e+06	9.86808e+06	5.7206e+06	9.71717e+06	7.10244e+06	7.18249e+06
PC(35:3)	1.90239e+07	1.82921e+07	2.35256e+07	2.54107e+07	2.27985e+07	2.23676e+07	2.69543e+07	2.79368e+07	1.28547e+07	1.43329e+07	8.27658e+06	1.27269e+07
PC(35:1p)	8.89865e+06	6.22213e+06	6.20958e+06	7.01021e+06	5.94629e+06	5.67222e+06	6.74592e+06	4.31975e+06	4.46597e+06	3.47049e+06	3.32237e+06	5.5277e+06
PC(35:1)	1.07928e+07	6.79362e+06	7.64668e+06	5.16287e+06	1.0445e+07	7.33213e+06	8.15243e+06	6.97373e+06	7.91294e+06	4.29929e+06	3.1303e+06	4.88075e+06
PC(35:0p)	4.65786e+06	3.09787e+06	3.17825e+06	3.9676e+06	4.33841e+06	1.22873e+06	248722	2.96039e+06	3.45978e+06	2.38184e+06	16339.8	3.30384e+06
PC(34:5)	1.02526e+06	1.10009e+06	1.3692e+06	1.69332e+06	935018	1.47925e+06	657099	1.88111e+06	455123	366959	438061	17.166
PC(34:4)	8.15365e+06	7.66723e+06	9.86513e+06	8.03405e+06	1.24394e+07	9.12191e+06	8.60741e+06	9.18109e+06	5.7827e+06	4.42144e+06	2.33636e+06	5.0035e+06
PC(34:3)	2.37604e+08	1.80761e+08	1.99516e+08	1.91006e+08	209451781	1.98091e+08	2.26069e+08	1.99e+08	1.3845e+08	1.02904e+08	8.64449e+07	125182179
PC(34:2)	15353326282	14499536052	17036991047	17236113798	16776787392	17098071951	19005420289	14119408760	12264789924	8887455089	5477342794	10030542260
PC(34:1e)	6.2452e+07	6.06109e+07	5.64424e+07	5.22729e+07	5.61132e+07	6.09412e+07	5.96204e+07	4.73666e+07	3.9665e+07	5.29956e+07	3.9452e+07	5.53843e+07
PC(34:1)	3602466829	3599953426	4418881777	4411438713	4300148860	4545057757	5536745425	3935757989	3299766589	2174050271	1596482784	2500620718
PC(34:0e)	3.74923e+06	3.54099e+06	3.29421e+06	3.3724e+06	1.3363e+06	5.17394e+06	4.3055e+06	2.59066e+06	2.43806e+06	2.75455e+06	2.93047e+06	3.54616e+06
PC(34:0)	1.61715e+08	1.0341e+08	1.05025e+08	1.13311e+08	1.23865e+08	7.79002e+07	9.64051e+07	8.68431e+07	6.72193e+07	7.2123e+07	5.24776e+07	9.48945e+07
PC(33:2)	3.76999e+07	3.93273e+07	4.93816e+07	4.45022e+07	5.13416e+07	5.23009e+07	4.75239e+07	3.38684e+07	3.76262e+07	2.21645e+07	1.38811e+07	2.27813e+07
PC(33:1)	2.54709e+07	2.55102e+07	3.13822e+07	3.36085e+07	3.10291e+07	2.95091e+07	3.12691e+07	2.58441e+07	2.2528e+07	9.35683e+06	8.56871e+06	1.62459e+07
PC(33:0)	1.19763e+06	2.24382e+06	3.01334e+06	2.82473e+06	3.64061e+06	2.57467e+06	693004	2.86648e+06	610673	919209	1.80157e+06	1.88182e+06
PC(32:2)	1.1862e+07	1.4944e+07	1.92953e+07	1.67864e+07	2.12819e+07	1.98177e+07	1.87022e+07	1.73253e+07	1.61406e+07	1.2828e+07	9.75563e+06	1.02539e+07
PC(32:1e)	4.25199e+06	2.82085e+06	2.46502e+06	3.3773e+06	938348	3.0794e+06	3.1259e+06	3.12337e+06	2.28331e+06	3.01011e+06	479259	5.20895e+06
PC(32:1)	8.50232e+07	8.4234e+07	9.91676e+07	1.05564e+08	9.41087e+07	9.78297e+07	6.59723e+07	8.42068e+07	5.7286e+07	4.32335e+07	6.33542e+07	105525166
PC(32:0e)	2.30887e+07	2.00234e+07	1.66582e+07	1.36291e+07	1.65579e+07	1.97878e+07	1.64605e+07	1.65528e+07	1.21475e+07	1.44507e+07	1.39488e+07	1.72564e+07
PC(32:0)	5.76163e+08	4.06844e+08	4.13157e+08	3.91478e+08	4.88753e+08	359238626	4.02295e+08	3.95024e+08	2.52807e+08	3.02531e+08	330245575	4.43063e+08
PC(31:0)	4.62659e+06	3.14607e+06	3.14558e+06	2.91049e+06	4.68136e+06	1.84489e+06	2.62767e+06	3.14819e+06	1.56827e+06	2.66842e+06	3.18449e+06	2.97345e+06
PC(22:0/20:4)	719764	520234	523422	638868	529273	402126	592880	410726	281294	314574	153896	425500
PC(22:0/18:2)	545831	493625	580179	519074	503784	717679	577007	438007	501528	90647.9	112635	432383
PC(20:4/22:6)	2.72833e+06	1.15944e+06	1.02295e+06	723088	1.66857e+06	677201	543206	1.71914e+06	805374	1.34945e+06	178144	1.77739e+06
PC(20:4/20:4)	9.30873e+06	5.38267e+06	5.75979e+06	3.23507e+06	1.00112e+07	4.03315e+06	3.73304e+06	6.5929e+06	3.50577e+06	3.46258e+06	5.88807e+06	5.79116e+06
PC(20:3/20:4)	1.55755e+06	856294	896927	666688	1.08475e+06	939345	321111	1.03092e+06	501703	1.23937e+06	1.18768e+06	918480
PC(20:1p/16:0)	475591	209027	96695.2	17.166	290086	17.166	413346	17.166	6016.32	17.166	17.166	17.166
PC(20:1/22:6)	1.61208e+06	1.04388e+06	1.13955e+06	997293	1.36655e+06	1.05481e+06	902954	878999	698031	733197	910136	927434
PC(20:0e/22:6)	640913	432959	426480	399730	569320	310390	374414	677018	389368	311266	553669	599022
PC(20:0e/20:4)	1.86993e+06	1.22378e+06	1.15666e+06	1.05496e+06	1.37677e+06	1.03825e+06	584635	789489	371084	1.00643e+06	1.36329e+06	2.09744e+06
PC(20:0e/18:2)	1.34261e+06	895866	874996	975689	962133	687164	878813	779608	587844	664546	635593	1.2094e+06
PC(20:0/22:6)	1.241e+06	1.06996e+06	1.3594e+06	1.34903e+06	1.57138e+06	1.1578e+06	1.40383e+06	1.0784e+06	1.02665e+06	750599	378464	1.05684e+06
PC(19:4/18:2)	5.15174e+06	5.56208e+06	7.35503e+06	5.96628e+06	8.48739e+06	7.61142e+06	6.24471e+06	8.17297e+06	6.41581e+06	4.73902e+06	3.46482e+06	5.27999e+06
PC(19:1/18:2)	947125	686178	807446	549182	1.01796e+06	855192	558273	468442	687582	548215	694388	547200
PC(19:0/22:6)	503307	531405	705534	893324	698774	524505	828044	635851	712478	518125	66204.1	575392
PC(19:0/20:5)	2.38604e+06	3.17905e+06	4.50307e+06	4.52632e+06	5.49463e+06	3.48826e+06	4.42857e+06	3.61704e+06	2.96607e+06	1.15673e+06	414578	955077
PC(19:0/18:1)	743111	821241	1.03428e+06	1.11811e+06	1.05361e+06	931127	1.33355e+06	850080	727759	402424	470109	503477
PC(19:0/15:2)	1.68593e+07	1.60415e+07	2.07515e+07	2.48386e+07	1.23693e+07	2.50467e+07	4.98221e+06	3.26914e+06	1.20984e+07	7.25148e+06	1.22998e+07	9.48522e+06
PC(18:4/18:0)	2.56992e+08	2.43041e+08	290441872	3.01456e+08	293988622	2.75881e+08	3.34314e+08	3.12506e+08	2.15372e+08	164650020	1.35048e+08	202203402
PC(18:3/18:2)	1.11655e+06	2.10853e+06	3.06598e+06	4.80541e+06	3.19123e+06	1.20131e+06	6.36697e+06	1.22451e+06	1.02577e+06	1.1241e+06	276441	239399
PC(18:2p/18:1)	1.01078e+08	7.97726e+07	7.1394e+07	6.93731e+07	7.22745e+07	7.25343e+07	6.80396e+07	6.16164e+07	4.88104e+07	7.2621e+07	5.98239e+07	7.68578e+07
PC(18:2p/18:0)	1.60908e+07	1.88165e+07	1.77796e+07	1.66381e+07	2.04613e+07	1.62395e+07	1.85544e+07	1.33168e+07	1.21269e+07	777869	8.31155e+06	1.31372e+07
PC(18:2/22:6)	8.94947e+06	5.54622e+06	5.96723e+06	4.26945e+06	8.72731e+06	4.90492e+06	4.39118e+06	6.17208e+06	3.43058e+06	5.19317e+06	4.4432e+06	5.92073e+06
PC(18:2/20:4)	2.33729e+07	1.42002e+07	1.50536e+07	1.16029e+07	2.04435e+07	1.31143e+07	1.04601e+07	1.89271e+07	7.55531e+06	1.32978e+07	1.00832e+07	1.50357e+07
PC(18:2/18:2)	3.67127e+07	2.91796e+07	3.36648e+07	2.91563e+07	4.04053e+07	3.1433e+07	3.53977e+07	2.67032e+07	2.28194e+07	1.26443e+07	9.84658e+06	1.45421e+07
PC(18:1/23:5)	5.94021e+06	7.26624e+06	1.00449e+07	1.05509e+07	1.0015e+07	9.56897e+06	9.7943e+06	1.00718e+07	7.66944e+06	4.57842e+06	2.52772e+06	1.72046e+06
PC(18:1/22:6)	2.04789e+07	1.3043e+07	1.41121e+07	1.10877e+07	1.64836e+07	1.47649e+07	1.47389e+07	1.94744e+07	8.19705e+06	1.55387e+07	1.41018e+07	1.41024e+07
PC(18:1/22:5)	1.06897e+08	8.98876e+07	9.71454e+07	1.11393e+08	9.01852e+07	8.98578e+07	1.02698e+08	7.31518e+07	910651	8.65361e+07	5.05785e+07	8.68413e+07
PC(18:1/21:2)	6.91022e+06	7.51347e+06	1.01337e+07	1.05512e+07	1.06729e+07	9.17682e+06	9.4263e+06	1.01988e+07	7.36021e+06	4.57842e+06	2.52772e+06	5.01672e+06
PC(18:1/20:4)	4.94435e+07	3.90789e+07	4.60025e+07	3.71208e+07	6.49253e+07	3.59613e+07	3.88e+07	5.12182e+07	3.61717e+07	4.21386e+07	4.99521e+07	4.87337e+07
PC(18:1/18:2)	1.17034e+08	9.48872e+07	1.07071e+08	1.06962e+08	1.2358e+08	9.06707e+07	1.03576e+08	9.14059e+07	6.91614e+07	5.47468e+07	5.67483e+07	7.19232e+07
PC(18:1/18:1)	6.68844e+08	597344335	6.50848e+08	7.16386e+08	6.64016e+08	5.72142e+08	6.85763e+08	5.8032e+08	5.38602e+08	6.3183e+06	2.91895e+08	5.05241e+08
PC(18:1/13:0)	2.19717e+06	1.78287e+06	1.78643e+06	2.53731e+06	1.48991e+06	1.33207e+06	1.35797e+06	1.39383e+06	1.2418e+06	17.166	341116	1.08445e+06
PC(18:0p/22:6)	2.2497e+06	2.11823e+06	1.84491e+06	1.92882e+06	1.77644e+06	1.82949e+06	1.64226e+06	1.83325e+06	1.17541e+06	1.99861e+06	1.50432e+06	2.16851e+06
PC(18:0p/22:5)	474183	425283	388386	435329	423152	306678	415806	287136	387274	414651	400498	317195
PC(18:0p/20:4)	9.97151e+06	8.55459e+06	7.38733e+06	7.18252e+06	7.67164e+06	7.30785e+06	6.84739e+06	6.71137e+06	5.04161e+06	7.50659e+06	6.13649e+06	8.12433e+06
PC(18:0p/16:0)	6.26135e+06	6.4028e+06	5.96513e+06	5.2494e+06	6.04977e+06	6.59622e+06	6.93483e+06	5.65379e+06	3.8706e+06	5.82556e+06	4.59142e+06	6.66662e+06
PC(18:0e/22:6)	1.46261e+06	1.25231e+06	1.24345e+06	1.29931e+06	1.23019e+06	1.20087e+06	1.14527e+06	848915	924519	1.11543e+06	1.08624e+06	1.21157e+06
PC(18:0e/20:4)	3.29913e+06	2.8048e+06	2.5978e+06	2.65944e+06	2.5721e+06	2.56185e+06	2.30715e+06	2.11297e+06	1.68951e+06	1.41823e+06	1.97015e+06	2.73517e+06
PC(18:0e/18:2)	2.17257e+06	1.80297e+06	1.83157e+06	1.61217e+06	1.72252e+06	2.16001e+06	1.91857e+06	1.52742e+06	1.53444e+06	1.44401e+06	1.10131e+06	1.73952e+06
PC(18:0e/18:1)	6.42789e+06	5.39979e+06	6.09898e+06	6.85584e+06	6.45752e+06	4.98359e+06	6.31674e+06	4.5294e+06	3.4901e+06	4.45748e+06	1.44871e+06	6.29418e+06
PC(18:0e/16:0)	601387	476167	352196	493647	123514	439428	803741	327749	539845	416686	270671	478611
PC(18:0/22:6)	1.12929e+08	8.43875e+07	8.87215e+07	9.8194e+07	8.57328e+07	8.22378e+07	1.10844e+08	6.66835e+07	6.33991e+07	7.62115e+07	4.35084e+07	8.39962e+07
PC(18:0/22:5)	2.10054e+06	2.64583e+06	3.02918e+06	2.72808e+06	3.26911e+06	3.09036e+06	3.97342e+06	1.35524e+06	2.40116e+06	1.60558e+06	4.05097e+06	2.82419e+06
PC(18:0/22:4)	1.882e+06	1.61507e+06	1.70831e+06	2.26531e+06	1.4612e+06	1.39842e+06	1.88987e+06	1.50875e+06	1.5034e+06	1.44584e+06	1.23989e+06	1.45657e+06
PC(18:0/22:3)	912945	457469	447277	247934	648886	445011	118111	444412	479051	30952.4	225743	90318.9
PC(18:0/21:6)	451879	916611	1.37706e+06	812550	2.62906e+06	689563	907041	1.22331e+06	208429	17.166	175005	17.166
PC(18:0/20:4)	3.91064e+08	2.7722e+08	2.90433e+08	2.8598e+08	3.29498e+08	2.5582e+08	2.59352e+08	2.62918e+08	2.42436e+08	3.11891e+08	2.66623e+08	3.13233e+08
PC(18:0/20:3)	3.78222e+07	2.39688e+07	2.46723e+07	2.12815e+07	2.88152e+07	2.39202e+07	2.22007e+07	1.9026e+07	1.6834e+07	2.2085e+07	1.62521e+07	2.09468e+07
PC(18:0/20:2)	1.9269e+07	1.26194e+07	1.31161e+07	1.65519e+07	1.81908e+07	4.60545e+06	2.01766e+07	1.43273e+07	2.61881e+06	7.98883e+06	7.77489e+06	1.00334e+07
PC(18:0/19:4)	1.3123e+06	1.76985e+06	2.45688e+06	2.64006e+06	2.52314e+06	2.20743e+06	2.77116e+06	816943	740602	201921	263545	209810
PC(18:0/18:2)	7.12869e+08	6.14358e+08	6.71019e+08	7.40693e+08	6.58702e+08	6.13662e+08	705552090	5.55039e+08	5.11183e+08	4.40879e+08	3.1513e+08	5.13164e+08
PC(18:0/18:1)	7.61201e+07	7.23459e+07	8.35319e+07	9.1576e+07	8.08488e+07	7.81708e+07	8.84165e+07	6.81472e+07	6.22095e+07	4.61771e+07	3.73884e+07	5.67264e+07
PC(18:0/17:2)	1.7625e+08	1.36865e+08	1.51247e+08	140638803	1.81843e+08	1.3126e+08	1.3039e+08	1.0681e+08	9.88793e+07	7.19254e+07	4.47541e+07	7.17996e+07
PC(18:0/16:0)	1.27165e+07	8.30141e+06	8.18173e+06	1.00873e+07	1.0006e+07	4.45187e+06	8.64875e+06	8.00669e+06	6.08834e+06	5.69817e+06	2.11052e+06	9.09986e+06
PC(18:0/15:2)	2.26127e+07	3.15376e+07	3.90146e+07	4.97217e+07	2.9192e+07	3.813e+07	4.93193e+07	1.67398e+07	2.09994e+07	7.49794e+06	9.55166e+06	7.43633e+06
PC(17:4/20:4)	6.34841e+06	5.33107e+06	6.5292e+06	5.94724e+06	6.23557e+06	7.40479e+06	7.24817e+06	4.12322e+06	4.21657e+06	2.5059e+06	3.28854e+06	3.6941e+06
PC(17:4/20:2)	1.43861e+06	968282	1.08063e+06	605000	811094	1.82579e+06	1.96335e+06	2.22529e+06	205546	872041	1.12013e+06	943072
PC(17:4/20:1)	7.67559e+06	7.74225e+06	9.5593e+06	1.0076e+07	9.31111e+06	9.29079e+06	1.17885e+07	8.23849e+06	9.8531e+06	4.56421e+06	2.90826e+06	4.31389e+06
PC(17:4/19:0)	1.62833e+07	1.59517e+07	1.89504e+07	1.642e+07	1.93647e+07	2.10666e+07	2.14712e+07	2.08126e+07	1.82636e+07	1.64152e+07	1.60795e+07	1.73517e+07
PC(17:4/18:1)	1.37789e+07	1.50693e+07	1.96802e+07	1.61434e+07	2.07081e+07	2.21891e+07	2.25074e+07	1.54412e+07	1.14638e+07	6.4445e+06	1.12922e+07	7.98722e+06
PC(17:4/18:0)	3.67909e+07	4.58137e+07	5.5197e+07	6.05534e+07	4.21048e+07	6.29328e+07	7.0004e+07	3.16606e+07	4.547e+07	2.12054e+07	2.81648e+07	2.22747e+07
PC(17:1/22:6)	189929	137492	165843	135423	157215	204891	183052	164291	296216	283696	72696.8	206232
PC(17:1/20:4)	677454	317511	303367	377359	139326	393417	234490	642072	1052.93	246231	644303	370202
PC(17:0/20:4)	892304	1.67973e+06	2.50212e+06	2.71546e+06	1.88588e+06	2.90502e+06	1.79283e+06	290864	4.96484e+06	3.71833e+06	2.47224e+06	319810
PC(17:0/18:1)	2.74411e+06	3.01504e+06	3.69194e+06	3.87172e+06	3.34748e+06	3.85662e+06	5.40016e+06	3.03818e+06	2.59019e+06	2.01964e+06	1.14933e+06	1.97218e+06
PC(16:2/23:5)	8.26497e+06	4.20711e+06	4.25687e+06	1.74973e+06	6.89529e+06	4.12558e+06	3.57962e+06	5.92014e+06	3.72657e+06	3.94518e+06	4.08912e+06	4.58342e+06
PC(16:1p/22:5)	2.12786e+07	1.41725e+07	1.46949e+07	1.43799e+07	1.62336e+07	1.34713e+07	1.65613e+07	1.77636e+07	1.15531e+07	668770	9.71946e+06	1.72283e+07
PC(16:1p/20:0)	1.53266e+07	1.54724e+07	1.62398e+07	1.85443e+07	1.51285e+07	1.50464e+07	2.11375e+07	1.27319e+07	1.41611e+07	1.19235e+07	1.03212e+07	1.06154e+07
PC(16:1/22:6)	3.08779e+06	1.76752e+06	1.86801e+06	1.22772e+06	3.00994e+06	1.36637e+06	1.35098e+06	2.43345e+06	873053	1.88983e+06	1.49799e+06	1.40754e+06
PC(16:1/20:4)	3.60122e+06	2.89169e+06	3.45112e+06	3.81709e+06	4.58092e+06	1.95535e+06	4.02908e+06	4.09349e+06	5.08692e+06	1.71364e+06	1.14093e+06	2.6152e+06
PC(16:1/18:2)	2.62833e+07	2.22637e+07	2.55235e+07	2.8036e+07	2.45108e+07	2.40236e+07	2.65202e+07	2.38272e+07	1.7268e+07	1.62222e+07	9.63759e+06	1.96147e+07
PC(16:0p/22:6)	1.85473e+06	1.26479e+06	1.32098e+06	1.31567e+06	1.47551e+06	1.17175e+06	1.95192e+06	1.5949e+06	1.19841e+06	1.64032e+06	973148	1.61796e+06
PC(16:0p/22:5)	5.0163e+07	4.18996e+07	4.30522e+07	3.71495e+07	4.45987e+07	4.74083e+07	3.89872e+07	3.54345e+07	2.84216e+07	3.16675e+07	2.74459e+07	4.06468e+07
PC(16:0p/20:4)	4.4977e+06	3.03841e+06	2.84978e+06	3.05492e+06	2.8268e+06	2.66763e+06	3.41782e+06	3.53864e+06	2.37425e+06	4.23719e+06	3.11373e+06	4.45345e+06
PC(16:0p/18:2)	1.62786e+06	1.20262e+06	1.3261e+06	1.45724e+06	1.45882e+06	1.06223e+06	1.5565e+06	1.48268e+06	1.18597e+06	1.60411e+06	907609	1.31126e+06
PC(16:0p/18:1)	4.86578e+07	4.71345e+07	4.77661e+07	4.67341e+07	5.29117e+07	4.36524e+07	6.71951e+07	3.9096e+07	3.38644e+07	3.55289e+07	2.72716e+07	3.42465e+07
PC(16:0p/18:0)	6.24402e+07	6.01861e+07	5.5902e+07	5.24535e+07	5.61114e+07	5.91411e+07	5.97554e+07	4.74004e+07	4.06578e+07	5.22532e+07	3.95865e+07	5.41731e+07
PC(16:0p/16:0)	3.29955e+06	3.67195e+06	3.18539e+06	4.71128e+06	3.63226e+06	1.21264e+06	4.26343e+06	3.53528e+06	3.78834e+06	3.13221e+06	3.85734e+06	2.35656e+06
PC(16:0e/22:6)	2.6523e+06	2.68211e+06	2.5918e+06	2.54882e+06	2.48634e+06	2.74023e+06	2.52265e+06	2.46525e+06	2.28058e+06	2.83268e+06	2.39844e+06	3.07996e+06
PC(16:0e/22:4)	1.34651e+06	1.41469e+06	1.43558e+06	967949	1.11389e+06	2.22489e+06	1.02011e+06	841788	804416	980428	856114	1.29958e+06
PC(16:0e/20:4)	7.19876e+06	6.626e+06	6.12102e+06	6.41969e+06	5.75033e+06	6.19302e+06	5.63111e+06	4.50124e+06	4.3517e+06	5.72075e+06	5.97568e+06	5.0825e+06
PC(16:0e/18:2)	4.86578e+07	4.94507e+07	5.16826e+07	5.32792e+07	5.86041e+07	43164622	6.06999e+07	4.21933e+07	3.38644e+07	3.57784e+07	2.67962e+07	4.02267e+07
PC(16:0e/16:0)	2.09254e+06	2.3032e+06	2.02768e+06	1.99195e+06	2.01594e+06	2.07516e+06	1.47942e+06	1.55597e+06	1.46853e+06	1.65986e+06	1.51788e+06	2.38064e+06
PC(16:0/24:6)	1.91258e+06	1.22773e+06	1.24755e+06	891466	1.70339e+06	1.14781e+06	918005	1.17443e+06	1.0432e+06	1.21777e+06	2.05997e+06	1.97343e+06
PC(16:0/22:6)	3.21988e+08	249002559	2.85597e+08	2.68387e+08	3.0469e+08	2.83715e+08	3.03455e+08	2.77658e+08	2.17114e+08	256495972	205806785	259451792
PC(16:0/22:5)	1.16554e+07	9.31523e+06	1.10778e+07	8.91785e+06	1.34602e+07	1.08554e+07	1.07186e+07	6.89501e+06	2.75069e+06	7.24957e+06	1.80617e+07	6.39467e+06
PC(16:0/22:4)	2.29505e+06	3.05538e+06	3.60817e+06	4.78978e+06	5.68178e+06	352958	4.18891e+06	1.90564e+06	1.27557e+06	1.52286e+06	387902	1.48753e+06
PC(16:0/20:4)	3.96928e+08	310649510	347945984	3.09774e+08	3.88436e+08	3.45628e+08	2.95265e+08	348591625	2.55209e+08	3.33146e+08	3.29582e+08	3.45712e+08
PC(16:0/20:3)	123942166	9.98279e+07	1.1302e+08	1.10239e+08	1.29563e+08	9.92597e+07	1.19788e+08	1.22286e+08	123524479	7.32067e+07	6.59903e+07	8.45664e+07
PC(16:0/19:4)	2.10814e+06	1.939e+06	2.52896e+06	2.576e+06	1.62215e+06	3.38873e+06	2.75917e+06	3.45046e+06	2.6732e+06	31637.8	290248	945366
PC(16:0/18:3)	1.31379e+07	9.80849e+06	1.1426e+07	1.1319e+07	9.0079e+06	1.3951e+07	1.84718e+07	1.19072e+07	1.27239e+07	5.7461e+06	4.32094e+06	5.30547e+06
PC(16:0/18:2)	6.09601e+08	5.9062e+08	6.31465e+08	6.2526e+08	6.27171e+08	6.41966e+08	6.51906e+08	6.27862e+08	5.90721e+08	5.30933e+08	4.14821e+08	5.62241e+08
PC(16:0/18:1)	7792033970	5243453871	5729553806	4661773061	7084558195	5442330162	4702698894	5517870472	3616333685	5022030594	4813910576	5426489613
PC(16:0/17:0)	937488	391733	317349	371761	359129	221156	365878	869606	190888	259643	349311	326129
PC(16:0/16:1)	7.89837e+06	4.93034e+06	4.856e+06	5.42602e+06	6.98189e+06	2.1601e+06	3.65049e+06	6.75209e+06	4.08418e+06	4.62226e+06	3.34277e+06	4.28416e+06
PC(16:0/16:0)	2.48273e+07	2.05579e+07	2.1774e+07	1.70032e+07	2.7006e+07	2.13129e+07	1.57871e+07	1.92258e+07	1.73382e+07	1.51315e+07	2.31923e+07	2.48365e+07
PC(16:0/14:0)	793898	935323	1.29372e+06	1.16604e+06	1.31368e+06	1.40143e+06	1.16813e+06	522328	450467	1.07779e+06	1.20128e+06	1.49009e+06
PC(15:0/22:6)	1.00375e+07	1.47875e+07	1.86885e+07	2.54229e+07	1.02076e+07	2.04349e+07	3.06424e+07	9.23571e+06	1.52205e+07	5.41728e+06	5.95453e+06	6.17462e+06
PC(15:0/20:4)	5.71429e+06	1.99525e+06	811017	240590	1.7723e+06	420163	1.25572e+07	732405	190977	3.15135e+06	183199	848178
PC(15:0/18:1)	3.86249e+06	3.44042e+06	3.41829e+06	5.24723e+06	2.18297e+06	2.82468e+06	2.82584e+06	1.50958e+06	2.00683e+06	1.01676e+06	1.28925e+06	1.92781e+06
PC(14:0e/18:1)	3.19264e+06	3.7759e+06	3.24363e+06	4.71128e+06	3.63226e+06	1.38735e+06	4.26343e+06	2.14026e+06	3.78834e+06	3.13221e+06	218540	986887
PC(14:0/22:6)	474047	383999	467820	333510	619905	450046	498093	461290	285703	372593	354611	376052
PC(14:0/20:4)	644396	458746	515980	324651	702736	520553	345541	563431	254061	441034	650346	479814
PC(14:0/18:2)	2.15355e+06	1.93643e+06	2.31507e+06	2.34335e+06	2.40499e+06	2.19688e+06	2.79786e+06	2.44018e+06	1.8742e+06	1.35431e+06	1.20826e+06	1.38276e+06
PA(44:2e)	1.17529e+06	710173	502559	328909	831450	347318	654655	382460	543074	678307	486450	376287
PA(29:6/18:2)	4.0875e+06	2.88633e+06	3.00708e+06	4.6845e+06	1.2982e+06	3.03855e+06	2.8466e+06	625566	2.69791e+06	3.712e+06	2.65212e+06	961245
PA(29:6/18:1)	1.86018e+06	1.30964e+06	1.4477e+06	1.77559e+06	1.15961e+06	1.40789e+06	1.07226e+06	968204	1.31111e+06	1.28456e+06	764413	978458
PA(22:5/24:2)	5.26826e+07	4.40624e+07	4.99417e+07	4.73273e+07	5.89181e+07	4.35797e+07	4.59501e+07	4.20796e+07	3.22195e+07	2.62573e+07	2.64005e+07	3.34068e+07
MGDG(47:12)	815635	914810	994247	1.18975e+06	664920	1.12807e+06	782430	808319	725362	969279	520630	1.19578e+06
MGDG(42:6)	3.2829e+06	2.86804e+06	3.22095e+06	2.84328e+06	3.53593e+06	3.28365e+06	3.05054e+06	3.22689e+06	2.65431e+06	2.03028e+06	1.95395e+06	2.96091e+06
MGDG(40:8)	3.11515e+06	1.45491e+06	1.32532e+06	833807	1.98541e+06	1.15674e+06	1.29118e+06	1.20724e+06	718904	1.47803e+06	1.51881e+06	1.80492e+06
MGDG(40:7)	2.21198e+07	17020036	1.94579e+07	2.11949e+07	2.18532e+07	1.53256e+07	1.63945e+07	1.65741e+07	1.13186e+07	8.5372e+06	6.48504e+06	1.00748e+07
MGDG(40:5)	3.74264e+08	3.17674e+08	3.47658e+08	3.97424e+08	3.30852e+08	3.14699e+08	3.70931e+08	2.71385e+08	2.65441e+08	2.2804e+08	1.5979e+08	2.5422e+08
MGDG(39:7)	566074	419130	495281	456846	557423	471575	491871	503264	201424	365701	407206	499620
MGDG(21:7)	34400.8	46111.9	47213.1	46826.6	58114.3	36698.5	30965	82633.5	67349	77092.8	65128.8	51646.8
MGDG(16:0/16:1)	1.9908e+06	1.4474e+06	1.63296e+06	2.68775e+06	625316	1.5858e+06	1.96842e+06	477002	1.30174e+06	1.99999e+06	1.17697e+06	1.10792e+06
LPI(20:4)	34247.3	10548.2	125.992	17.166	17.166	377.976	17.166	420.689	21319.4	17.166	522.515	17.166
LPE(22:6)	2.3047e+06	2.20828e+06	2.57096e+06	2.76064e+06	2.3955e+06	2.55673e+06	2.66282e+06	2.09465e+06	2.34706e+06	1.56735e+06	1.21885e+06	1.72115e+06
LPE(22:5)	374207	487913	583778	484115	317235	949985	614464	395964	505441	346708	128433	246110
LPE(20:5)	39670.4	49712.7	69232.9	127167	51023.1	29508.9	51528.1	78455.8	23113.9	30859.3	38037.3	17.166
LPE(20:4)	2.5839e+06	2.07907e+06	2.28662e+06	2.10379e+06	2.42897e+06	2.3271e+06	1.86614e+06	1.66104e+06	2.05693e+06	1.71592e+06	1.60093e+06	1.32668e+06
LPE(20:3)	373076	328122	382764	374295	348242	425755	225761	331136	301140	177626	265577	209280
LPE(20:1)	137271	169997	192992	205283	193583	180110	117310	147352	91645.9	64858.4	144264	90596.5
LPE(20:0p)	223953	200978	181894	192028	191019	162633	143610	144153	212019	119055	193502	268905
LPE(20:0e)	473308	382667	363957	431415	395669	264788	264094	299582	249930	306334	285696	451864
LPE(20:0)	122724	158343	222998	261042	183201	224749	177186	166847	155605	57107	29199.4	75551.1
LPE(19:0)	31015.6	54808.3	81008.6	120425	59161.1	63439.8	101432	72244.3	81705	17.166	45011.3	53157.4
LPE(18:3)	141676	133594	121099	146880	111367	105049	90243.7	51873.6	73525.4	23955.9	62803.1	58864.7
LPE(18:2)	1.42822e+06	1.47214e+06	1.05631e+06	1.91872e+06	1.244e+06	6203.7	1.08624e+06	889110	1.18139e+06	691490	793642	3684.32
LPE(18:1)	1.53016e+06	1.24236e+06	1.26286e+06	1.38792e+06	1.27907e+06	1.1216e+06	811996	695385	1.04492e+06	499120	1.13905e+06	683118
LPE(18:0p)	460758	560494	444029	468563	426809	436714	289452	346068	426139	268777	359080	395200
LPE(18:0e)	272887	312987	302239	271929	375391	259396	263221	289453	223683	255453	181539	390864
LPE(18:0)	4.70644e+06	5.12814e+06	5.36479e+06	6.58546e+06	4.10764e+06	5.40127e+06	6.11419e+06	2.97667e+06	4.17289e+06	3.6729e+06	2.81658e+06	2.9014e+06
LPE(17:0)	118416	191603	220362	258957	179800	222328	203062	125139	169858	70488.3	117611	127256
LPE(16:1)	102099	83966	89475.5	112044	65626.2	90756.6	26596.6	52996.1	50803.3	52568.8	53464.1	17.166
LPE(16:0p)	348972	503814	431120	372949	467187	453224	269343	260397	162077	325270	373005	339419
LPE(16:0)	2.58983e+06	3.2233e+06	3.383e+06	4.07291e+06	2.54299e+06	3.53309e+06	3.70896e+06	2.07278e+06	2.25671e+06	2.3458e+06	2.81518e+06	2.19612e+06
LPC(38:5)	6.88044e+06	6.00906e+06	5.18158e+06	4.39961e+06	4.89722e+06	6.24791e+06	5.37076e+06	3.32831e+06	3.54032e+06	5.89214e+06	4.41866e+06	6.82311e+06
LPC(36:4)	7.21143e+06	6.85199e+06	6.49335e+06	6.73325e+06	5.75096e+06	6.99586e+06	5.55797e+06	4.5017e+06	4.35154e+06	5.96132e+06	5.11246e+06	4.73203e+06
LPC(34:1)	1.95049e+06	2.70939e+06	2.42531e+06	2.91175e+06	2.54484e+06	1.81932e+06	5.24644e+06	3.68641e+06	1.66384e+06	3.50161e+06	2.30308e+06	3.33257e+06
LPC(24:6)	392211	294307	359775	440764	341075	297485	228213	429579	270747	154843	107139	228893
LPC(24:3)	415099	439426	594011	382368	443394	956270	755629	432541	692645	787890	17.166	423716
LPC(24:1)	1.87684e+06	2.26805e+06	2.63857e+06	2.55276e+06	2.72288e+06	2.64007e+06	2.61585e+06	2.1504e+06	1.94046e+06	2.80983e+06	884871	1.65959e+06
LPC(24:0)	8.76123e+06	6.57804e+06	7.13458e+06	6.38027e+06	8.3011e+06	6.72238e+06	6.66044e+06	7.84075e+06	4.79001e+06	7.7466e+06	4.1835e+06	7.20167e+06
LPC(22:6)	7.18394e+06	5.97408e+06	5.26931e+06	5.30645e+06	6.47735e+06	4.02412e+06	4.94547e+06	6.07064e+06	4.57875e+06	5.10237e+06	4.13284e+06	1.22206e+07
LPC(22:5)	8.32178e+06	6.52246e+06	7.59965e+06	7.91597e+06	7.79479e+06	7.08819e+06	6.58889e+06	8.04264e+06	5.59819e+06	5.55176e+06	3.16796e+06	5.29825e+06
LPC(22:4)	2.67141e+06	2.22881e+06	2.80379e+06	2.89381e+06	2.9199e+06	2.59766e+06	2.65158e+06	2.58859e+06	2.68363e+06	2.7547e+06	2.13719e+06	3.1007e+06
LPC(22:3)	5.65718e+06	5.60468e+06	7.04598e+06	6.46833e+06	6.86127e+06	7.80833e+06	7.91932e+06	9.76993e+06	9.71958e+06	5.43291e+06	4.72507e+06	4.8973e+06
LPC(22:1)	4.08243e+06	3.34696e+06	3.75072e+06	2.71002e+06	5.05353e+06	3.48862e+06	3.33006e+06	4.38432e+06	2.98692e+06	3.15171e+06	3.62003e+06	3.56189e+06
LPC(22:0)	6.19518e+06	5.86639e+06	6.85153e+06	5.668e+06	7.69841e+06	7.18817e+06	7.45632e+06	7.28975e+06	6.06834e+06	6.37118e+06	3.64592e+06	6.17113e+06
LPC(21:3)	1.34079e+06	516399	263350	480042	295339	14669.2	3435.33	364335	2.15891e+06	265284	412034	119752
LPC(20:5)	2.49872e+06	1.99017e+06	2.28218e+06	2.30048e+06	2.78139e+06	1.76468e+06	1.97917e+06	2.15743e+06	1.54483e+06	1.48554e+06	1.2725e+06	1.60853e+06
LPC(20:4)	4.21315e+07	2.10032e+07	1.6116e+07	8.20884e+06	3.1156e+07	8.9833e+06	9.76383e+06	1.29169e+07	1.37564e+07	2.96421e+07	3.89928e+07	2.8144e+07
LPC(20:2)	9.20162e+06	1.49165e+07	1.819e+07	1.52386e+07	2.40894e+07	1.5242e+07	1.20802e+07	1.71148e+07	5.36372e+06	1.25577e+07	1.48645e+07	1.44696e+07
LPC(20:1)	2.18665e+07	1.86761e+07	2.04674e+07	1.53706e+07	2.80473e+07	1.79844e+07	1.39689e+07	2.5572e+07	1.9115e+07	1.66537e+07	2.14477e+07	1.54273e+07
LPC(20:0e)	2.55541e+06	2.53903e+06	2.69554e+06	3.06227e+06	2.87659e+06	2.14776e+06	1.66143e+06	1.77325e+06	2.10032e+06	2.32131e+06	2.66209e+06	2.64373e+06
LPC(20:0)	3.79485e+07	4.0309e+07	5.25333e+07	5.13269e+07	5.36476e+07	5.26254e+07	5.42189e+07	6.04383e+07	5.36298e+07	3.73421e+07	2.0774e+07	3.42877e+07
LPC(19:3)	7.15126e+06	6.37043e+06	6.58775e+06	7.07748e+06	6.48305e+06	6.20271e+06	6.37486e+06	6.4487e+06	5.53321e+06	6.39119e+06	5.80916e+06	5.59335e+06
LPC(19:0)	5.05208e+06	5.61541e+06	5.72373e+06	5.03531e+06	6.09491e+06	6.04097e+06	2.48069e+07	5.98083e+06	2.68675e+06	3.76978e+06	3.51408e+06	1.6783e+07
LPC(18:4)	1.26767e+06	1.4313e+06	1.73825e+06	2.04765e+06	1.5242e+06	1.64289e+06	1.76688e+06	1.63008e+06	1.3119e+06	1.35248e+06	1.4509e+06	1.74934e+06
LPC(18:3)	1.56901e+07	1.31202e+07	1.49446e+07	1.38895e+07	1.60367e+07	1.49077e+07	1.36267e+07	1.59692e+06	1.70844e+07	8.94433e+06	7.6143e+06	8.55812e+06
LPC(18:2p)	139376	59574.5	52832.1	1715.78	3311.13	153469	17.166	84552	156303	2560.64	17.166	172438
LPC(18:2)	2748227400	2143891335	2204013184	2254702669	2482829190	1874507693	1414111970	2179794911	1360593906	1413849853	1147994684	1420658127
LPC(18:0p)	1.05823e+07	1.1577e+07	8.58497e+06	8.14882e+06	8.11098e+06	9.49511e+06	8.6491e+06	7.98375e+06	8.05875e+06	9.73988e+06	6.61838e+06	1.01003e+07
LPC(18:0e)	5.07695e+06	6.1683e+06	5.302e+06	4.91649e+06	5.98294e+06	5.00659e+06	5.88436e+06	5.54763e+06	5.65636e+06	5.8624e+06	4.58788e+06	4.54942e+06
LPC(17:4)	1.56339e+07	1.64015e+07	1.38754e+07	1.41211e+07	1.44285e+07	1.30766e+07	9.21108e+06	9.80727e+06	8.06981e+06	1.19908e+07	1.22645e+07	1.02978e+07
LPC(17:1)	5.68531e+06	5.01241e+06	5.57808e+06	4.80175e+06	6.76623e+06	5.16625e+06	4.04719e+06	5.83951e+06	4.69281e+06	4.35292e+06	3.80732e+06	3.99039e+06
LPC(16:1p)	6.2033e+06	3.89573e+06	3.43954e+06	3.74506e+06	3.987e+06	2.58656e+06	3.95437e+06	3.4162e+06	3.48785e+06	1.70331e+06	1.61701e+06	5.50054e+06
LPC(16:1)	9.95918e+06	7.54785e+06	8.65009e+06	8.69382e+06	6.79369e+06	1.04628e+07	1.02645e+07	8.67634e+06	7.04583e+06	4.63199e+06	4.52661e+06	4.37826e+06
LPC(16:0p)	3.16963e+06	2.61011e+06	2.35778e+06	2.08912e+06	2.74666e+06	2.23758e+06	2.49778e+06	2.8562e+06	2.26648e+06	2.92747e+06	3.07664e+06	1.73304e+06
LPC(16:0e)	2.03347e+07	1.8848e+07	1.50705e+07	1.28714e+07	1.82664e+07	1.40737e+07	1.28821e+07	1.64642e+07	1.56164e+07	1.75226e+07	1.82077e+07	1.81191e+07
LPC(16:0)	4580562183	4182544850	4628959901	4437407193	4811125826	4638346683	4613537056	4416076747	4092194991	3486474288	3108033104	3772374720
LPC(15:0)	1.7324e+07	1.38038e+07	1.48904e+07	1.28315e+07	1.68836e+07	1.4956e+07	1.11378e+07	1.5943e+07	1.09353e+07	1.12227e+07	1.07697e+07	1.2077e+07
LPC(14:0)	1.17811e+07	9.31412e+06	9.36237e+06	8.58984e+06	1.15384e+07	7.95891e+06	6.65908e+06	9.60661e+06	6.86796e+06	1.0886e+07	1.05388e+07	9.81135e+06
LdMePE(22:6)	212840	138994	144227	142817	161062	128802	163064	121861	140894	147222	152551	78299.6
LdMePE(20:4)	505158	271658	271776	223395	393407	198528	199656	266420	257030	254780	280037	231169
LdMePE(18:2)	3.38864e+06	2.21519e+06	1.73707e+06	1.08439e+06	3.22943e+06	897374	2.30092e+06	3.73301e+06	1.9198e+06	2.08257e+06	1.73983e+06	2.36231e+06
LdMePE(18:1)	1.12103e+06	1.08613e+06	1.18162e+06	1.1861e+06	1.31339e+06	1.04536e+06	1.30467e+06	1.38394e+06	896363	849109	882042	974483
LdMePE(18:0)	5.51859e+06	4.87277e+06	5.03814e+06	5.96602e+06	4.98692e+06	4.16147e+06	5.16072e+06	4.51559e+06	4.48615e+06	4.49264e+06	3.35537e+06	5.08044e+06
LdMePE(16:0)	8.49383e+06	7.54718e+06	8.15331e+06	8.22371e+06	8.45639e+06	7.77983e+06	7.82267e+06	7.13729e+06	7.03039e+06	6.09613e+06	5.45176e+06	6.28383e+06
FA(22:6)	1.64741e+06	1.76889e+06	1.74863e+06	1.89108e+06	1.93958e+06	1.41522e+06	1.65756e+06	2.00224e+06	1.79139e+06	1.94569e+06	3.4035e+06	1.7039e+06
FA(20:4)	1.18989e+06	854529	789235	787183	937381	643141	751501	977193	767145	1.17278e+06	1.37666e+06	1.05274e+06
FA(18:2)	1.34067e+06	1.08009e+06	930686	1.10506e+06	925184	761818	1.11804e+06	1.09718e+06	1.3083e+06	905657	1.62762e+06	885115
dMePE(54:6)	394589	322844	274743	289053	417619	117556	216921	291960	305377	835044	184586	343425
dMePE(52:7)	325544	189856	166532	198393	135460	165742	155802	252244	177927	338822	179999	336717
dMePE(52:6)	336566	222328	177912	166386	191899	175453	50497.8	374719	132311	307670	126878	314425
dMePE(38:5e)	2.43355e+06	1.99603e+06	2.50743e+06	2.64774e+06	2.60558e+06	2.26896e+06	2.08078e+06	2.3972e+06	1.35558e+06	1.41327e+06	942002	2.08703e+06
dMePE(38:1e)	443586	338078	391205	446905	410428	316282	216065	286400	421171	218683	219177	306122
dMePE(36:2e)	4.07392e+06	3.31996e+06	3.48853e+06	3.54988e+06	3.98259e+06	2.93312e+06	3.02287e+06	2.74802e+06	2.63486e+06	1.98507e+06	2.22887e+06	3.52158e+06
dMePE(34:4)	158587	142529	71862.4	103477	88639.4	23471.1	53926.8	114404	65827.3	241196	308454	94367
dMePE(32:1/22:6)	358263	231764	223405	284886	198649	186679	130620	287383	213426	316371	233364	436366
dMePE(32:1/20:4)	453620	270670	225715	243132	219353	214661	232614	355063	225907	396990	246199	462744
dMePE(22:6/22:6)	3.34459e+06	3.88375e+06	4.45738e+06	4.23053e+06	4.14594e+06	4.99568e+06	5.85289e+06	4.15327e+06	4.48811e+06	3.70281e+06	2.92817e+06	3.72233e+06
dMePE(20:1p/20:4)	1.18438e+06	629827	625766	752192	777208	347897	185986	554557	748084	334553	495634	613512
dMePE(20:0p/20:4)	2.13829e+06	1.43762e+06	1.54797e+06	1.65062e+06	1.63247e+06	1.36081e+06	874589	1.09761e+06	915729	949104	791752	1.63053e+06
dMePE(20:0e/18:2)	577499	360479	363577	423114	408943	258675	383108	235866	371353	220368	356717	704727
dMePE(18:2/22:6)	109127	84108.6	99508.2	58143.6	107061	133320	113689	114325	79905.3	82824.6	111523	70171.1
dMePE(18:0e/22:5)	2.08576e+06	1.43789e+06	1.56202e+06	1.6562e+06	1.6663e+06	1.36357e+06	804422	879971	921425	961222	789808	1.51949e+06
dMePE(18:0e/22:4)	2.81044e+06	1.71608e+06	1.77962e+06	1.89305e+06	2.06383e+06	1.38197e+06	708802	1.43418e+06	1.31015e+06	1.21471e+06	1.67744e+06	2.41953e+06
dMePE(18:0e/18:1)	3.23834e+06	2.4702e+06	2.75823e+06	3.03764e+06	3.0241e+06	2.21295e+06	1.98883e+06	1.96009e+06	2.04562e+06	1.47784e+06	1.57422e+06	2.39766e+06
dMePE(16:0e/22:3)	3.06822e+06	1.31373e+06	1.012e+06	1.21807e+06	1.35194e+06	466004	844295	560314	650875	458428	402247	1.11359e+06
dMePE(16:0/18:2)	2.69035e+06	1.98085e+06	2.18437e+06	2.68026e+06	1.75735e+06	2.1155e+06	3.61046e+06	1.41235e+06	593874	2.73651e+06	1.65666e+06	1.17036e+06
dMePE(16:0/18:1)	2.5884e+06	1.33723e+06	1.03269e+06	440689	1.75119e+06	906176	361260	489796	330081	930652	95406.1	157837
dMePE(16:0/16:1)	1.07222e+06	1.28029e+06	1.51791e+06	1.85357e+06	1.14537e+06	1.55478e+06	1.33021e+06	839299	941693	247960	732319	546279
DG(55:8)	1.51477e+07	1.75029e+07	1.68902e+07	2.14591e+07	1.50388e+07	1.41727e+07	2.0583e+07	1.37221e+07	1.80906e+07	7.38942e+06	9.21041e+06	1.11979e+07
DG(55:7)	5.53597e+06	5.54628e+06	4.64435e+06	7.93337e+06	3.62282e+06	2.37685e+06	4.93978e+06	2.96982e+06	4.64437e+06	1.8544e+06	977920	1.87691e+06
DG(36:4p)	390238	1.1504e+06	1.18571e+06	2.0683e+06	603841	885003	1.7955e+06	1.08162e+06	1.7551e+06	17.166	349223	17.166
DG(34:1p)	396223	1.16682e+06	1.18262e+06	2.06756e+06	596230	884079	1.77698e+06	1.13441e+06	1.96118e+06	17.166	357013	17.166
DG(22:6/22:6)	237673	1.75444e+06	2.38735e+06	366699	719999	6.07535e+06	5.65088e+06	5.5567e+06	791075	262955	2.6013e+06	1.04938e+06
DG(18:2/20:4)	234048	921590	1.19629e+06	1.47175e+06	900881	1.21624e+06	560379	520274	842187	180171	322501	17.166
DG(18:2/18:2)	272285	528684	464019	261481	625865	504710	1.44445e+06	17.166	331581	17.166	185043	217187
DG(18:1/18:2)	254664	349215	433373	382619	202259	715241	913043	165636	578961	17.166	291849	17.166
DG(18:1/18:1)	237895	261840	238059	457544	5251.4	251382	321629	17.166	940765	17.166	17.166	17.166
DG(16:0/16:0)	1.54175e+06	1.67396e+06	1.58462e+06	1.8803e+06	1.56669e+06	1.30686e+06	1.43866e+06	2.0398e+06	1.63392e+06	999169	2.09815e+06	1.94927e+06
CL(18:2/18:2/18:2/18:2)	17.166	30657.5	36749.8	17.166	110249	17.166	17.166	33403.8	17.166	17.166	1.39403e+06	275760
ChE(22:6)	1.49822e+07	1.38263e+07	1.65844e+07	1.79201e+07	1.4685e+07	1.71481e+07	1.38101e+07	1.84403e+07	1.62286e+07	1.95964e+07	7.29157e+06	1.91992e+07
ChE(20:4)	9.89808e+07	6.83503e+07	7.35209e+07	7.79134e+07	76098990	6.65505e+07	4.72393e+07	8.04263e+07	6.52853e+07	1.16271e+08	6.34091e+07	1.07818e+08
ChE(18:2)	3.40081e+07	3.26123e+07	3.85401e+07	3.9688e+07	3.87075e+07	3.72247e+07	3.64048e+07	4.09221e+07	4.14436e+07	3.46353e+07	1.37045e+07	3.98863e+07
ChE(18:1)	1.48146e+06	2.63469e+06	2.08018e+06	2.81714e+06	1.89573e+06	1.52767e+06	2.04252e+06	1.97815e+06	3.13469e+06	1.62761e+06	315018	1.09937e+06
CerG2GNAc1(d36:3)	545760	414900	459647	345018	690880	343045	241288	665504	340701	237652	287617	246588
CerG2GNAc1(d36:1)	6.56438e+06	5.6649e+06	5.91821e+06	6.81234e+06	6.23232e+06	4.70995e+06	5.17008e+06	4.77885e+06	4.49548e+06	5.00971e+06	2.58498e+06	5.79256e+06
CerG2GNAc1(d34:2)	315001	321624	431039	503994	425049	364074	208456	417391	410078	45378.1	131544	139988
CerG2GNAc1(d32:1)	8.87358e+06	8.10451e+06	9.16793e+06	8.06115e+06	1.08128e+07	8.62985e+06	8.28912e+06	8.89074e+06	7.40342e+06	6.11022e+06	5.00221e+06	7.06093e+06
CerG2(d29:0)	17.166	48602.9	81004.9	140998	994.401	101022	210296	631.458	127597	17.166	148310	17.166
CerG1(d34:0+2O)	1.54289e+06	1.01538e+06	1.04232e+06	1.26701e+06	1.15387e+06	706086	1.84124e+06	1.28954e+06	386713	761261	1.33753e+06	1.31985e+06
CerG1(d22:0/18:0+O)	1.69704e+06	983008	1.07267e+06	1.45836e+06	877911	881730	1.37153e+06	1.42491e+06	952741	1.05494e+06	301435	762756
CerG1(d18:2/18:2)	5.64422e+06	6.66127e+06	4.47944e+06	6.34837e+06	5.28747e+06	1.80249e+06	5.99668e+06	3.80273e+06	2.43467e+06	4.66762e+06	2.66661e+06	4.54577e+06
CerG1(d18:1/24:1)	8.97364e+06	9.27564e+06	7.6893e+06	9.29124e+06	6.79506e+06	6.98158e+06	6.72621e+06	6.98812e+06	5.23871e+06	5.53641e+06	6.12212e+06	7.95206e+06
CerG1(d18:1/24:0)	3.25555e+06	3.52941e+06	3.30496e+06	4.06092e+06	2.88685e+06	2.9671e+06	4.85451e+06	2.57815e+06	3.2484e+06	1.50665e+06	1.79747e+06	2.85205e+06
CerG1(d18:1/22:0)	2.03311e+07	1.75348e+07	1.95087e+07	2.06752e+07	1.91084e+07	1.87425e+07	1.99447e+07	1.66366e+07	1.11229e+07	1.55277e+07	4.9323e+06	1.76563e+07
CerG1(d18:1/20:0)	1.7789e+06	1.09547e+06	1.0093e+06	824821	1.09917e+06	1.10392e+06	2.08541e+06	853508	252741	1.8287e+06	17.166	1.6047e+06
CerG1(d18:1/18:0)	313652	578961	85517.2	252754	17.166	3797.45	218439	195238	187951	388696	292689	4492.71
CerG1(d18:1/16:0)	5.77858e+06	7.81375e+06	6.09602e+06	8.68436e+06	5.12052e+06	4.48317e+06	7.36931e+06	3.55092e+06	4.4911e+06	4.39186e+06	3.03979e+06	4.51027e+06
CerG1(d17:1/24:0)	2.05425e+06	2.10643e+06	2.25158e+06	3.73735e+06	1.54842e+06	1.46898e+06	2.76157e+06	2.0516e+06	1.3105e+06	1.72226e+06	1.26916e+06	1.45545e+06
Cer(d36:4)	1.01319e+06	800122	516023	571233	330031	646807	194982	557845	416018	1.2936e+06	1.29993e+06	1.35054e+06
Cer(d34:2)	1.50309e+06	2.12721e+06	1.9863e+06	2.4112e+06	1.59999e+06	1.94771e+06	2.15812e+06	1.78388e+06	2.23803e+06	3.07875e+06	2.43331e+06	2.49849e+06
Cer(d34:1)	868132	1.84125e+06	1.25299e+06	1.34194e+06	1.08799e+06	1.32904e+06	1.63322e+06	2.02473e+06	1.92789e+06	2.53526e+06	2.85029e+06	2.22033e+06
Cer(d34:0)	1.04615e+07	1.20034e+07	1.2964e+07	1.27756e+07	9.92655e+06	1.61899e+07	9.6596e+06	1.06245e+07	1.12593e+07	1.53254e+07	9.24638e+06	1.69726e+07
Cer(d32:0)	1.76333e+07	1.73758e+07	1.73635e+07	1.76716e+07	1.49671e+07	1.94518e+07	1.44802e+07	1.73356e+07	1.72388e+07	2.31519e+07	1.5578e+07	2.30622e+07
Cer(d28:0)	1.62493e+06	1.93087e+06	2.17801e+06	2.49543e+06	1.52008e+06	2.51852e+06	1.60589e+06	1.93042e+06	1.79055e+06	2.26797e+06	1.51603e+06	2.4122e+06
Cer(d18:2/22:0)	1.64553e+06	1.50482e+06	1.95952e+06	1.54502e+06	2.11613e+06	2.21742e+06	2.31941e+06	1.97045e+06	924164	289112	277575	1.67156e+06
Cer(d18:1/24:2)	1.63697e+06	796765	464853	754530	633783	6245.71	1.21081e+06	761568	17.166	710512	1.42469e+06	584304
Cer(d18:1/24:1)	1.02116e+07	9.07473e+06	8.47567e+06	1.05836e+07	8.57068e+06	6.27272e+06	9.52925e+06	8.59265e+06	6.19049e+06	4.07843e+06	6.60846e+06	7.39927e+06
Cer(d18:1/24:0)	6.57251e+06	9.57846e+06	1.37664e+07	2.13205e+07	9.0061e+06	1.09727e+07	1.68598e+07	6.26306e+06	9.90815e+06	4.46412e+06	3.69907e+06	5.2196e+06
Cer(d18:1/22:0)	1.79976e+07	2.10629e+07	2.75238e+07	3.70791e+07	2.12848e+07	2.42075e+07	3.84181e+07	1.99446e+07	2.08547e+07	1.12126e+07	6.38988e+06	1.7263e+07
Cer(d18:1/20:0)	2.99022e+06	2.36587e+06	2.75262e+06	3.17709e+06	2.4766e+06	2.60418e+06	5.3676e+06	2.60909e+06	2.03706e+06	1.11551e+06	916416	1.95634e+06
Cer(d18:1/18:0)	246164	187322	136398	182838	17.166	226355	239018	17.166	17.166	17.166	206791	167691
Cer(d18:1/16:0)	4.33463e+06	4.03237e+06	3.62304e+06	5.86152e+06	2.1493e+06	2.85831e+06	4.39556e+06	2.2625e+06	2.0555e+06	1.85039e+06	1.12454e+06	3.10212e+06
Cer(d18:0/24:0)	417783	495863	525513	1.11046e+06	185389	280689	1.06493e+06	276652	2594.19	17.166	17.166	222470
Cer(d18:0/22:0)	1.34082e+06	1.33082e+06	1.65057e+06	2.40472e+06	637328	1.90964e+06	1.8432e+06	2.1693e+06	949894	855339	5666.94	494166
Cer(d18:0)	2.03101e+07	2.05189e+07	2.12305e+07	2.06643e+07	1.93789e+07	2.36483e+07	1.90552e+07	1.98962e+07	2.21084e+07	2.78122e+07	1.83338e+07	2.7928e+07
Cer(d17:1/24:1)	404651	393955	521708	251620	936478	377026	1.19437e+06	1.06457e+06	295060	86898.9	298172	741828
Cer(d17:1/24:0)	2.90788e+06	4.59184e+06	5.34997e+06	8.30794e+06	3.41722e+06	4.32474e+06	8.59777e+06	3.88311e+06	5.13799e+06	1.91125e+06	1.84771e+06	2.24566e+06
Cer(d17:1/22:0)	578597	1.09095e+06	1.62539e+06	2.48046e+06	496659	1.89905e+06	2.96415e+06	901367	1.45183e+06	778700	331348	757738
