# Supplementary material for: Hepatic HuR modulates lipid homeostasis in response to high-fat diet
Source: Nat Commun. 2020 Jun 16;11:3067. doi: 10.1038/s41467-020-16918-x (PMC7298042; doi:10.1038/s41467-020-16918-x)
Supplement: Supplementary file 5 — Source Data [file 41467_2020_16918_MOESM5_ESM.xlsx]

## Sheet: Figure 1a
	a	Body weight (g)			Liver weight (g)			LW/BW (g/g %)
		WT	cKO		WT	cKO		WT	cKO
		25.7	29		0.977811	1.10853		3.80471	3.82253
		27	29.8		1.03714	1.02682		3.84127	3.44569
		26.5	26.7		0.92934	0.934132		3.50694	3.49862
		26.6	25.8		0.79722	0.903		2.99707	3.5
		27.4	27.4		0.9864	0.83844		3.6	3.06
		30.3	25.6		0.9472	1.05472		3.12607	4.12
	Mean	27.25	27.3833		0.945852	0.977607		3.47934	3.57447
	SD	1.45917	1.56036		0.0745716	0.0933927		0.318739	0.329569
	P value(Mann Whitney test)	0.9697			0.7316			0.9361

## Sheet: Figure 1c
	c	Liver TG (mg/g)			Liver Chol (mg/g)
		WT	cKO		WT	cKO
		12.1181	13.8854		1.2384	1.548
		10.4796	11.5983		1.2384	1.0836
		6.6456	20.4002		1.0836	1.2384
		5.6232	7.668		1.3932	1.2384
		7.668	7.4124		1.7028	1.8576
	Mean	8.50691	12.1929		1.33128	1.3932
	SD	2.42555	4.77296		0.209981	0.276915
	P value(Mann Whitney test)	0.2381			0.8889

## Sheet: Figure 1d
	d	ATP levels (%)
		WT	cKO
		92.0799	69.0909
		105.974	81.3858
		106.356	77.1103
		105.064	100.444
		90.5604	93.4635
	Mean	100.007	84.2988
	SD	7.12126	11.279
	P value(Mann Whitney test)	0.0952

## Sheet: Figure 2b
	b	B100			B48			APOE			CYCS			NDUFB6			UQCRB
		WT	cKO		WT	cKO		WT	cKO		WT	cKO		WT	cKO		WT	cKO
		1.17793	0.817029		1.18521	0.390509		1.11386	0.287745		0.961369	0.504002		0.839286	0.785648		1.349	0.280143
		1.30312	0.767532		0.970448	0.644259		0.67587	0.534525		0.81985	0.402486		1.33096	0.557033		1.07133	0.597678
		1.39571	0.292339		1.01575	0.754922		1.23411	0.621293		1.34384	0.341042		0.822362	0.670006		0.869971	0.324443
		0.714411	0.320913		1.24036	0.356534		1.14543	0.65003		0.845136	0.510857		0.861032	0.639489		1.07445	0.512544
		0.924906	0.405433		0.965752	0.232104		1.09935	0.204333		0.812579	0.526708		1.34418	0.556703		1.10272	0.22346
		0.483914	0.49		0.622476	0.48319
	Mean	1	0.515541		1	0.47692		1.05372	0.459585		0.956556	0.457019		1.03956	0.641776		1.09349	0.387654
	SD	0.324981	0.206103		0.198702	0.176645		0.194639	0.180398		0.200922	0.0726459		0.243666	0.0847584		0.152437	0.142984
	P value(Mann Whitney test)	0.0411			0.0065			0.0079			0.0079			0.0079			0.0079

## Sheet: Figure 2c
	c	Apob			Apoe			Cycs			Ndufb6			Uqcrb
		WT	cKO		WT	cKO		WT	cKO		WT	cKO		WT	cKO
		99.7	67.9		122	56.7		73	57.8		93.3	51.4		90	80
		98.4	35.9		113	85		121.4	105		121.4	74.7		100	69.1
		102.6	40		103	66.3		102	80		114.1	73.2		115.4	38.3
		100	43.2		77.8	71.2		116.5	111		97.3	108		139.1	151.5
		97.9	45.5		84	64.5		94.7	100.3		80	115.3		69.1	122.2
	Mean	99.72	46.5		99.96	68.74		101.52	90.82		101.22	84.52		102.72	92.22
	SD	1.63878	11.1755		16.7978	9.37371		17.2032	19.5221		14.8426	23.7496		23.5957	40.0104
	P value(Mann Whitney test)	0.0079			0.0317			0.5476			0.3095			0.7302

## Sheet: Figure 3a
	a	Body weight (g)			Liver weight (g)			LW/BW (g/g%)			Food uptake (g/day)
		WT	cKO		WT	cKO		WT	cKO		WT	cKO
		30.6	28.83		1.09	0.92		3.56209	3.19112		3.66667	3.275
		30.3	28.8		1.05	0.8		3.46535	2.77778		4	3.325
		30.9	26.83		1.19	0.92		3.85113	3.429		2.76667	3
		35.2	36.4		1.07	1.36		3.03977	3.73626		2.5	2.7
		30	31.1		1.2	0.88		4	2.82958		2.65	2.8
		26.71	31.2		1.05	0.91		3.93111	2.91667		2.65	2.7
			30.4			1.24			4.07895		4.66667	3.53333
											3.53333	4.4
											2.9	4
	Mean	30.6183	30.5086		1.10833	1.00429		3.64158	3.27991		3.25926	3.3037
	SD	2.47757	2.7984		0.0628269	0.193602		0.330594	0.457276		0.70405	0.559322
	P value(Mann Whitney test)	0.9132			0.2185			0.1807			0.8092

## Sheet: Figure 3c
	c	Liver TG (mg/g)			Liver Chol (mg/g)
		WT	cKO		WT	cKO
		10.9908	39.1068		1.7028	3.096
		7.9236	35.0172		1.548	2.1672
		17.3808	68.5008		1.3932	3.096
		8.4348	21.4704		2.0124	3.87
		18.9144	26.5824		1.548	2.9412
			56.232			3.5604
			35.5284			2.9412
	Mean	12.7289	40.3483		1.64088	3.096
	SD	4.5706	15.3247		0.209981	0.496464
	P value(Mann Whitney test)	0.0025			0.0013

## Sheet: Figure 3d
	d	ATP levels (%)			mt-Nd5/nVdac1 (%)			mt-Co1/nVdac1 (%)
		WT	cKO		WT	cKO		WT	cKO
		121.162	55.6894		76.8854	65.1023		109.121	54.372
		110.249	57.3107		96.3116	32.4386		95.3255	35.1339
		99.4508	42.9372		106.864	39.3867		102.522	28.7361
		91.1569	53.1168		121.485	55.1251		104.676	51.439
		91.0344	63.2157		89.8619	50.3751		92.7188	60.96
		86.9463	71.6125		108.732	45.7163		95.6565	86.5097
	Mean	100	57.3137		100.023	48.024		100.003	52.8584
	SD	12.1256	8.81499		14.3507	10.5708		5.84753	18.7012
	P value(Mann Whitney test)	0.0022			0.0022			0.0022

## Sheet: Figure 4a
	a	Serum TG (mg/dl)			Serum Chol (mg/dl)			Serum APOE (mg/l)			Serum APOB (mg/L)			Serum HDL-C (mmol/L)			Serum LDL-C (mmol/L)
		WT	cKO		WT	cKO		WT	cKO		WT	cKO		WT	cKO		WT	cKO
		71.568	60.066		101.394	66.564		31.5128	28.6923		56	20		1.94	0.82		0.36	0.38
		112.464	84.348		197.37	154.026		33.0513	28.9487		34	32		2.54	1.9		0.52	0.34
		118.854	86.904		178.02	138.546		36.1282	25.359		64	50		2.12	2.02		0.32	0.32
		63.9	60.066		151.704	138.546		41.2564	24.8462		44	30		2.76	1.36		0.28	0.24
		98.406	69.012		146.286	102.168		36.8974	26.1282		26	36		1.98	1.9		0.78	0.28
		186.588	67.734		198.144	127.71		59.4615	33.0513		58	20		1.82	1.94		0.66	0.26
		69.012	57.51		141.642	126.162		40.7436	20.4872		74	24		2.62	1.64		0.44	0.24
		62.622	46.008		119.97	69.66			18.4359			22			0.94			0.36
		79.236	54.954		165.636	116.874
			62.622			70.434
	Mean	95.85	64.9224		155.574	111.069		39.8645	25.7436		50.8571	29.25		2.25429	1.565		0.48	0.3025
	SD	37.6474	12.0404		31.0244	30.5279		8.66593	4.39465		15.7428	9.5884		0.348829	0.442352		0.171381	0.0514174
	P value(Mann Whitney test)	0.0123			0.0123			0.0008			0.0137			0.0103			0.0323

## Sheet: Figure 4b
	b	Serum ALT (IU/L)			Serum AST (IU/L)			Serum T-Bil (umol/L)			Serum ALB (g/L)			Serum TP (g/L)
		WT	cKO		WT	cKO		WT	cKO		WT	cKO		WT	cKO
		32	76		136	226		1.2	3.8		22.8	22		62.8	52.2
		40	52		136	222		1.4	2		23.2	22.6		60.8	60.8
		36	50		130	166		1.6	1.8		24.2	21.8		60.6	55.6
		34	46		134	140		1.8	1		23.6	24		63	57.6
		36	34		122	156		1	3		24.6	22.4		61.2	51
		42	40		144	138		2.2	2.2		25.6	22.4		65.6	57.2
		38	56		138	136		1.6	3.4		24.8	21.8		73.4	60.2
		38			140			1.2			26.2			58.6
	Mean	37	50.5714		135	169.143		1.5	2.45714		24.375	22.4286		63.25	56.3714
	SD	3	12.454		6.245	36.1087		0.360555	0.911603		1.09287	0.704504		4.29622	3.44993
	P value(Mann Whitney test)	0.0186			0.0182			0.0448			0.002			0.0025

[truncated: 57 more sheets: Figure 4c, Figure 4d, Figure 5a, Figure 5b, Figure 5c, Figure 6a, Figure 6c, Figure 6d, Figure 6e, Figure 7a, Figure 7b, Figure 7c, Figure 7d, Figure 7e, Figure 8a, Figure 8b, Figure 8c, Figure 8d, Figure 8e, supple 1a …]
